# Supplementary material for: Complement pathway changes at age 12 are associated with psychotic experiences at age 18 in a longitudinal population-based study: evidence for a role of stress
Source: Mol Psychiatry. 2019 Jan 11;26(2):524–33. doi: 10.1038/s41380-018-0306-z (PMC6906256; doi:10.1038/s41380-018-0306-z)
Supplement: Supplementary file 4 — Supplementary Table 1 [file 41380_2018_306_MOESM4_ESM.xlsx]

## Sheet: Sheet1
Supplementary Table 1. Complement pathway protein names targeted in this study.
Protein names	Gene names	Protein
Complement C1q subcomponent subunit A	C1QA	P02745
Complement C1q subcomponent subunit B	C1QB	P02746
Complement C1q subcomponent subunit C	C1QC; C1QG	P02747
Complement C1r subcomponent (EC 3.4.21.41) (Complement component 1 subcomponent r) [Cleaved into: Complement C1r subcomponent heavy chain;Complement C1r subcomponent light chain]	C1R	P00736
Complement C1r subcomponent-like protein (C1r-LP) (C1r-like protein) (EC 3.4.21.-) (C1r-like serine protease analog protein) (CLSPa)	C1RL; C1RL1; C1RLP; CLSPA	Q9NZP8
Complement C1s subcomponent (EC 3.4.21.42) (C1 esterase) (Complement component 1 subcomponent s) [Cleaved into: Complement C1s subcomponent heavy chain;Complement C1s subcomponent light chain]	C1S	P09871
Complement C2 (EC 3.4.21.43) (C3/C5 convertase) [Cleaved into: Complement C2b fragment;Complement C2a fragment]	C2	P06681
Complement C3 (C3 and PZP-like alpha-2-macroglobulin domain-containing protein 1) [Cleaved into: Complement C3 beta chain;C3-beta-c (C3bc);Complement C3 alpha chain;C3a anaphylatoxin;Acylation stimulating protein (ASP) (C3adesArg);Complement C3b alpha' chain;Complement C3c alpha' chain fragment 1;Complement C3dg fragment;Complement C3g fragment;Complement C3d fragment;Complement C3f fragment;Comp…	C3; CPAMD1	P01024
Complement C4-A (Acidic complement C4) (C3 and PZP-like alpha-2-macroglobulin domain-containing protein 2) [Cleaved into: Complement C4 beta chain;Complement C4-A alpha chain;C4a anaphylatoxin;C4b-A;C4d-A;Complement C4 gamma chain]	C4A; CO4; CPAMD2	P0C0L4
Complement C4-B (Basic complement C4) (C3 and PZP-like alpha-2-macroglobulin domain-containing protein 3) [Cleaved into: Complement C4 beta chain;Complement C4-B alpha chain;C4a anaphylatoxin;C4b-B;C4d-B;Complement C4 gamma chain]	C4B; CO4; CPAMD3; C4B_2	P0C0L5
C4b-binding protein alpha chain (C4bp) (Proline-rich protein) (PRP)	C4BPA; C4BP	P04003
C4b-binding protein beta chain	C4BPB	P20851
Complement C5 (C3 and PZP-like alpha-2-macroglobulin domain-containing protein 4) [Cleaved into: Complement C5 beta chain;Complement C5 alpha chain;C5a anaphylatoxin;Complement C5 alpha' chain]	C5; CPAMD4	P01031
Complement component C6	C6	P13671
Complement component C7	C7	P10643
Complement component C8 alpha chain (Complement component 8 subunit alpha)	C8A	P07357
Complement component C8 beta chain (Complement component 8 subunit beta)	C8B	P07358
Complement component C8 gamma chain	C8G	P07360
Complement component C9 [Cleaved into: Complement component C9a;Complement component C9b]	C9	P02748
Complement factor B (EC 3.4.21.47) (C3/C5 convertase) (Glycine-rich beta glycoprotein) (GBG) (PBF2) (Properdin factor B) [Cleaved into: Complement factor B Ba fragment;Complement factor B Bb fragment]	CFB; BF; BFD	P00751
Complement factor D (EC 3.4.21.46) (Adipsin) (C3 convertase activator) (Properdin factor D)	CFD; DF; PFD	P00746
Complement factor H (H factor 1)	CFH; HF; HF1; HF2	P08603
Complement factor H-related protein 5 (FHR-5)	CFHR5; CFHL5; FHR5	Q9BXR6
Complement factor I (EC 3.4.21.45) (C3B/C4B inactivator) [Cleaved into: Complement factor I heavy chain;Complement factor I light chain]	CFI; IF	P05156
Clusterin (Aging-associated gene 4 protein) (Apolipoprotein J) (Apo-J) (Complement cytolysis inhibitor) (CLI) (Complement-associated protein SP-40,40) (Ku70-binding protein 1) (NA1/NA2) (Testosterone-repressed prostate message 2) (TRPM-2) [Cleaved into: Clusterin beta chain (ApoJalpha) (Complement cytolysis inhibitor a chain);Clusterin alpha chain (ApoJbeta) (Complement cytolysis inhibitor b chai…	CLU; APOJ; CLI; KUB1; AAG4	P10909
Mannan-binding lectin serine protease 1 (EC 3.4.21.-) (Complement factor MASP-3) (Complement-activating component of Ra-reactive factor) (Mannose-binding lectin-associated serine protease 1) (MASP-1) (Mannose-binding protein-associated serine protease) (Ra-reactive factor serine protease p100) (RaRF) (Serine protease 5) [Cleaved into: Mannan-binding lectin serine protease 1 heavy chain;Mannan-bin…	MASP1; CRARF; CRARF1; PRSS5	P48740
Mannan-binding lectin serine protease 2 (EC 3.4.21.104) (MBL-associated serine protease 2) (Mannose-binding protein-associated serine protease 2) (MASP-2) [Cleaved into: Mannan-binding lectin serine protease 2 A chain;Mannan-binding lectin serine protease 2 B chain]	MASP2	O00187
Mannose-binding protein C (MBP-C) (Collectin-1) (MBP1) (Mannan-binding protein) (Mannose-binding lectin)	MBL2; COLEC1; MBL	P11226
Plasminogen (EC 3.4.21.7) [Cleaved into: Plasmin heavy chain A;Activation peptide;Angiostatin;Plasmin heavy chain A, short form;Plasmin light chain B]	PLG	P00747
Plasma protease C1 inhibitor (C1 Inh) (C1Inh) (C1 esterase inhibitor) (C1-inhibiting factor) (Serpin G1)	SERPING1; C1IN; C1NH	P05155
Vitronectin (VN) (S-protein) (Serum-spreading factor) (V75) [Cleaved into: Vitronectin V65 subunit;Vitronectin V10 subunit;Somatomedin-B]	VTN	P04004
