# Supplementary material for: Complement pathway changes at age 12 are associated with psychotic experiences at age 18 in a longitudinal population-based study: evidence for a role of stress
Source: Mol Psychiatry. 2019 Jan 11;26(2):524–33. doi: 10.1038/s41380-018-0306-z (PMC6906256; doi:10.1038/s41380-018-0306-z)
Supplement: Supplementary file 5 — Supplementary Table 2 [file 41380_2018_306_MOESM5_ESM.xlsx]

## Sheet: Supplementary Table 2a_mapDIA i
Supplementary Table 2. Semi-targeted proteomic analysis of Complement Pathway in PE: The full list of the fragments targeted and quantified in Skyline. All peptides and associated fragment ions were visually checked, and peak editing was undertaken where necessary. See also supplementary document 1.
Protein Accession	Peptide Sequence	Fragment Ion	PE58	PE59	PE60	PE61	PE62	PE65	PE66	PE68	PE69	PE70	PE71	PE72	PE73	PE74	PE76	PE77	PE78	PE80	PE82	PE83	PE84	PE85	PE86	PE87	PE88	PE89	PE90	PE91	PE92	PE93	PE94	PE95	PE96	PE97	PE98	PE99	PE100	PE202	PE203	PE204	PE209	PE210	PE211	PE230	PE244	PE246	PE252
P00736	FCGQLGSPLGNPPGK	y11	4088535	2839034	2014207	2882243	1816869	1503820	978331	1417299	2199455	4354013	2240110	1624116	2234108	2115416	2859313	1603879	2076735	1270673	1809074	771598	2240954	1508821	882395	1022197	2667975	1937210	692292	1147073	968219	1618047	1076047	2079410	2217830	2057814	2402261	1963518	1802856	1585666	1749760	2315991	975169	1079967	678324	1444602	1529995	1526952	1414214
P00736	FCGQLGSPLGNPPGK	y10	9573542	8124564	5677037	8876312	4678210	2860653	2528709	3753085	5048142	11649445	5944447	3734916	5586588	5110883	7601234	4144931	7021491	4024022	5112508	2146093	5468464	3149326	6008422	3381428	6274004	5031563	2174367	3788525	2576934	4621906	2573221	6697339	7976759	5550792	5879073	5512296	5115246	4605163	4601562	6231778	4793316	3903247	2834642	4428352	4537584	4401046	4495751
P00736	FCGQLGSPLGNPPGK	y8	11916598	8260347	5893450	9075179	6154383	4917597	3333719	4688331	6010109	12255652	7067824	5528716	6176716	6614574	8267725	5297240	7147290	4586213	5785026	2561145	7491611	4495570	5818246	3800807	7159864	6304296	2383664	4342809	2741792	5668039	3205011	6917647	9252724	6393143	7475106	5945623	5829156	5341143	5459257	6984767	5437107	4316570	3043216	5075992	4728446	5287400	4867535
P00736	FCGQLGSPLGNPPGK	y6	3978088	3547838	2341366	3604624	1928253	1215885	1227950	1307866	2658785	4989744	2662702	1281702	2375228	2384153	3475845	1696751	2687070	1248706	1884965	917067	2609888	1889165	2965180	1454767	2481951	1756295	807974	1145486	656606	1715901	780110	2258338	2428935	2270583	2576504	1640002	1540166	1970196	1146890	2787187	2695136	1710744	800085	1916314	1683589	1228214	1988811
P00736	FCGQLGSPLGNPPGK	y4	59330196	42425048	30036674	49176884	31290982	24586746	19248262	23102146	35497204	64192584	39152288	26961370	38083952	34715676	40645748	29544770	38044916	27011064	35315700	14151140	40468960	23586170	35466832	20257400	35881536	34949984	12137100	24389744	16337094	35508796	27170628	43040348	58626068	36658276	36392888	33731076	33859168	28427678	33195966	36625900	28772660	22542478	18264806	26860580	24657932	28584640	27636076
P00736	FCGQLGSPLGNPPGK	y3	12626448	9110097	3898868	10826908	5647623	2974924	3933555	4756784	5903441	13845712	8301374	5196826	7435888	5680286	11112556	6861114	7087442	4066038	8431349	2388629	7208850	6570893	7018754	3359803	6559746	8664842	1651219	5321395	3097638	7568263	6304542	11070969	15122728	7353019	6366725	6479183	6900859	5528373	7721212	6775009	9284581	5247704	3672001	4381431	5166495	5522805	4057705
P00736	TLDEFTIIQNLQPQYQFR	y10	13280	0	0	4533	0	0	0	0	0	0	0	0	0	0	0	0	0	0	0	28834	0	0	0	11789	0	0	12611	0	14385	15167	0	0	0	0	0	2274	0	0	0	0	0	870	0	0	0	0	11173
P00736	TLDEFTIIQNLQPQYQFR	y8	14128	17420	14427	130409	0	18129	18969	0	15092	22860	0	0	0	26606	0	0	26032	0	14311	5792	15672	26268	28023	28063	0	32945	0	1624	0	73950	0	499	13975	0	0	115120	27807	95472	106322	24031	8495	60789	0	0	23819	0	41642
P00736	TLDEFTIIQNLQPQYQFR	y7	24275	114078	288128	567115	0	272397	244250	0	79644	0	253820	270337	185455	359634	847	197408	260698	8509	331112	339624	11031	0	484798	163977	28434	367506	200799	363093	128415	254313	13787	282288	200656	21333	137	556993	351803	432174	604937	1900	195648	514680	31595	451812	294591	112550	631878
P00736	TLDEFTIIQNLQPQYQFR	y6	0	947492	2556331	5564163	123455	2633256	3000078	949806	2581612	130207	2176821	2887049	3031067	2766485	69998	2163335	2353589	1200533	3236335	4554662	14435	202651	3266586	3746636	8669	3373252	2423248	2401874	1332109	3715084	29274	2816462	2508885	46929	198093	5465463	3534288	4363075	4389772	0	15649	2919994	1280870	4077228	2302010	1359279	4799502
P00736	TLDEFTIIQNLQPQYQFR	y5	16080	10050	33557	152660	17359	62518	73074	11691	39379	3422	61550	47275	151714	52541	56932	25039	43869	154	27713	140744	0	390831	200139	85761	0	159484	78186	34853	0	58582	39496	59686	16629	0	9138	136470	467884	22891	169091	139986	271097	167524	27885	151110	24917	2482	330211
P00736	TLDEFTIIQNLQPQYQFR	y4	8877	311426	258022	638880	0	380307	139135	8995	182554	71078	143164	296517	318089	333185	0	68323	337898	14515	129032	305858	0	66848	362528	438706	34959	364745	205280	174899	82539	345062	180	221520	251094	0	45580	613107	393471	271595	360921	12777	703	306583	19539	514199	125770	125141	542090
P00736	TLDEFTIIQNLQPQYQFR	y3	0	0	949	36831	0	9479	0	0	0	7450	19222	10422	55111	7829	0	5715	15281	62009	0	52301	18804	10900	109036	63982	0	3805	20520	5309	0	5608	0	3781	40040	0	0	56925	0	73059	126656	0	8017	43346	2032	154067	1395	4524	219950
P00736	YTTTMGVNTYK	y9	498895	1095247	1462296	1065436	176723	1297875	1442142	1182793	1371610	534573	288688	1048849	501744	678990	204056	273281	1061420	151307	180215	114033	180430	240274	131331	620802	460234	335412	304840	112362	606505	218434	200517	61141	476578	76651	61890	1010021	576579	332594	1556303	1069113	0	126636	110676	772363	473427	823026	63109
P00736	YTTTMGVNTYK	y8	87407	547828	483702	245719	103760	846933	516533	664503	563266	76178	140209	626321	209583	349995	163508	703	441616	51131	111617	245369	127174	18208	61221	535132	219143	125700	289932	97131	339707	191069	44286	10043	381903	2051560	0	409265	238641	324912	478944	897289	2733	80853	78877	137327	103965	813295	145996
P00736	YTTTMGVNTYK	y7	332972	1046102	1363144	1242020	143358	1351455	1105199	1247186	1361776	550090	303282	1345266	625707	661513	273273	228045	952057	68476	153491	189656	378649	34963	149161	782006	374888	359499	343155	156460	685098	257052	264127	115912	425876	339944	48654	1102671	648796	418143	1442455	1064719	0	206771	145029	748658	363440	774324	218295
P00736	YTTTMGVNTYK	y6	594649	1457476	1912460	1531885	317953	1703878	1036028	1223264	2693479	848683	927255	1573264	1451164	338822	428878	157722	1130403	38845	781671	17648	415236	517502	234927	851831	651526	1141748	237584	261749	749045	188986	172078	88376	583252	739186	42049	2208206	656674	761700	2369176	1445425	0	329485	169063	1206803	81930	1557489	56613
P00736	IQYYCHEPYYK	y7	118935	264570	302124	719014	27987	444274	470947	358560	755499	76498	196822	170958	172625	380859	1646	22921	362844	45553	414862	241565	69118	34053	297751	318727	108869	220601	229666	97852	146548	309904	52550	214666	111971	86297	203498	690810	640937	488120	584056	170889	103944	10948	0	106632	404689	189022	86934
P00736	IQYYCHEPYYK	y6	93985	175089	229347	597152	237982	279174	516844	132265	480111	329757	325464	238080	141939	491506	56248	12550	342161	162269	289583	569420	38079	406601	176168	386836	153103	317841	179871	148917	232496	340402	207499	382446	2627	1288601	32098	283770	332485	397912	363477	345362	0	207195	0	246815	134624	211349	96728
P00736	IQYYCHEPYYK	y5	172660	407940	489162	976608	3247	403492	91253	207638	639342	390450	336453	179890	336603	440932	146553	170186	89502	348280	309171	225073	276255	38733	405180	261102	92506	556219	179286	501882	257138	69693	243804	115847	234354	47715	147398	520246	128402	314474	775880	418285	19924	89203	87355	88228	180719	453387	134558
P00736	IQYYCHEPYYK	y4	3549028	4893341	6142658	7946722	1357091	5962058	6618012	3901962	6031275	5508065	4707607	3924805	5067911	4699845	2384649	2029678	5769776	3197725	3862893	6160268	2653525	4416165	4883191	5799288	3408383	6020604	4565913	3825651	4319732	5808054	3086710	5321921	2996710	3807918	3806056	6381592	7524950	4921783	8885044	5365316	3851259	2793131	2656055	3646625	7272824	6202052	3997569
P00736	IQYYCHEPYYK	y3	172937	99888	321991	1403071	51755	492333	519417	244702	838336	555831	314195	354646	497596	540901	47162	97611	412550	625511	439302	350455	350811	82259	362717	569175	302268	462841	290981	198854	188512	588082	262407	474530	374675	172618	139926	521072	1049473	721723	1200918	211068	32825	190114	434217	325335	660845	533555	286408
P00736	LPVANPQACENWLR	y12	563548	407701	1615424	2209724	0	770589	1032279	301738	1594833	1530705	1792088	258641	939532	1166554	22077	314251	758438	194026	551682	475365	267156	362394	134002	371199	0	494993	119059	287572	35379	515026	126041	156247	155941	458181	0	928437	655296	821556	391298	35816	65493	252002	216905	160031	601490	339715	543161
P00736	LPVANPQACENWLR	y11	2504427	2050648	4998478	7245262	262310	2721252	3851323	1793055	5606218	4534920	6020996	1565004	3284787	4212993	688094	1403285	3479346	1154026	2338267	1869542	1264737	1524561	1557903	1208705	0	2058502	744749	1484376	705360	2289038	852123	1425244	1352043	1820983	0	3495453	3263101	2667812	1725685	90672	482222	998832	1312405	668287	2300687	1561621	2163141
P00736	LPVANPQACENWLR	y10	2857435	1917288	4964067	7691879	504432	3283671	4098634	1818605	5480396	4877964	5793641	1792442	3480284	4162647	667976	1294005	3769341	1546871	2621815	1859613	1403732	1652315	1551667	1266868	0	2246203	702185	1836128	533784	2551157	1184436	1745527	1382506	2086427	0	3857510	3433036	3019284	1919633	195781	397102	1245312	1348182	648495	2570534	1544452	2466970
P00736	LPVANPQACENWLR	y9	14305949	11445011	23367360	37416148	3530021	14981300	19311630	10747594	24140768	24699986	27736122	10046111	18132696	20663036	2505574	8280174	18621284	8890663	13152513	10116000	7738425	7908832	9557118	6711001	0	10813220	4727412	9669617	3760378	13251346	6484218	9588310	9701612	11329964	0	19353148	18000906	14662576	9662517	1468043	3486563	6349118	6935690	4817075	12078687	8983547	10833308
P00736	LPVANPQACENWLR	y7	3546617	3005598	5695410	8612391	342779	3317861	4243083	2616868	5704433	5631589	6593544	2595147	4623479	4987645	355687	1956371	4916464	2488060	3609865	2275732	2195739	1762536	2901142	2084376	9964	3169283	1219413	2725580	984596	3419026	1533145	2828951	2723651	3018698	0	4710665	4909410	3712531	2653684	25633	1028491	1432027	1852132	1308566	3381262	2493236	2912836
P00736	LPVANPQACENWLR	y6	2365650	2369883	3939849	6841853	374596	2644129	3115289	2915036	4106851	4358120	4884104	1611883	3665193	3925087	459063	1498686	3903255	1747112	3290524	1526387	1705418	1516791	1860127	1282003	51266	2267540	932634	2274340	794585	3047896	1185557	2099759	1043389	2166808	0	3620413	4094178	3236749	2058693	1246	717104	1632021	1085606	929000	2527564	1332273	1981296
P00736	LPVANPQACENWLR	y4	2681766	1887938	2629671	5473393	121655	2043195	1753703	1509252	2688104	2479350	3455238	1288547	3172514	3844053	148320	1118671	3241115	1109999	2407588	994236	377253	955317	1641780	1003569	420577	1357380	68060	791790	91627	2602533	454179	1724751	988020	1547618	635760	2855947	2433545	2599441	1678194	1765	434044	1089178	599396	269275	1427078	405132	1003165
P00736	QDACQGDSGGVFAVR	y12	972239	340368	320256	316567	294648	12350	38566	130883	318757	613739	228170	237203	497550	295248	661697	346529	709391	100689	424232	161734	525265	0	465417	59331	42455	412647	7711	258267	0	203088	202458	235923	84631	191327	212441	356298	357409	198052	299338	273830	108985	275673	0	55216	158016	30676	39198
P00736	QDACQGDSGGVFAVR	y11	2053964	783786	987275	1379594	1111471	452069	348961	489391	882073	1427506	1125940	451896	1346281	1127160	1397667	1139084	1428528	232823	1037829	546221	1276036	350706	977135	363205	423420	1006457	10560	549894	47275	596766	112734	699807	780635	797805	607482	1299094	1699366	807413	669941	807719	330729	655852	118815	257853	540971	145818	478790
P00736	QDACQGDSGGVFAVR	y10	5692637	2611189	3014140	3997740	2954202	1918393	1629955	1382311	2432630	4383771	3797991	1835011	3947349	3488006	4218320	3717290	4302949	1644562	3180187	1864640	3619334	784912	2999178	1195371	1467250	2990297	412813	1945235	256446	2286379	818574	2949437	2440140	2343053	1948556	3471810	5066058	2865323	2808686	2802044	1709440	1807148	1237133	956132	1679218	776919	1882720
P00736	QDACQGDSGGVFAVR	y9	1517283	623124	522571	924231	665507	369219	284383	234047	486487	1060492	835846	486173	871457	599957	1000520	716704	1066364	119081	666586	381917	803895	145606	1037906	275816	285982	620448	0	621731	18340	686841	52330	530887	206081	539348	458418	433061	1136957	166287	627294	726929	266128	392381	149223	270537	398310	143879	341620
P00736	QDACQGDSGGVFAVR	y8	3581527	1589921	2030614	4642649	1851783	2434279	1460439	2741947	2833839	3438758	2295537	1160484	2516295	3064319	2622607	2938631	2463275	1107002	2918718	1289374	2506043	967981	2523854	718404	995829	2158849	432001	1432628	134475	1663577	673917	2427563	1704830	1517462	1189077	2630905	4349347	1002654	3218738	2047869	866877	1606885	819140	1126588	2230991	374751	1477206
P00736	QDACQGDSGGVFAVR	y7	1926333	508715	741764	1625640	841682	663913	156910	439046	692032	1915005	1477534	627797	1409022	1357241	1288489	877516	1267635	448329	1095772	533760	1285156	398349	1214822	359179	256829	1025671	12795	747951	5842	704760	160311	1143329	373437	834172	548332	789728	1296833	648151	852522	987099	628462	533113	419549	50503	234559	253497	375577
P00736	QDACQGDSGGVFAVR	y4	2720828	945208	1041447	1201937	1247109	494350	1225615	687266	1891652	1792448	1289080	737893	1540453	1430861	1759323	1223968	3116691	1098621	1188749	423154	1443775	515858	1084306	476468	249945	459766	376151	275076	0	1275458	135517	121939	1673101	84207	575567	1731484	1758620	1389011	412489	1351896	1637412	721459	201919	690638	560918	71027	511283
P00736	VLNYVDWIK	y7	19491310	20899424	17105192	21049484	9254603	10663920	12858419	13695111	12685228	16658448	10686891	9305157	10521398	10764292	4302142	9414380	13423692	11658688	19410962	20997094	8021895	2086089	15001268	20402994	84515	20096656	10795136	10127157	9973051	25143186	8176920	13025726	11328806	16242316	8858	52068944	38049272	30537844	30782950	15736	95910	8779824	4628383	5123370	19233672	11084039	10334428
P00736	VLNYVDWIK	y6	8149879	9437667	7978846	10505149	4092351	5234723	7042618	6707603	5811462	8053843	6395287	3948831	4532054	4249303	2203145	4224061	5614020	5183321	7144897	9839713	3764788	1029627	8024826	9729984	1571	7361096	5219032	5168844	4089956	11759328	4347417	7149493	5503671	8961745	10285	19462666	17278378	13057983	13566023	0	33605	4240134	2266926	3034208	7004024	4691936	5476899
P00736	VLNYVDWIK	y5	8573496	9471572	8389568	11695663	5107471	5364790	8607772	7255961	6417958	8927268	5912934	5174043	5328442	5316461	2444763	4697531	6483295	5708852	7341827	10229223	3901675	1241109	9045908	11043052	953061	6923664	5850737	4318764	4412934	13072030	4076309	8410926	6874969	9390442	93032	20733544	19868816	14554787	15624589	235	2015688	5133542	2276592	3126274	7309790	5535382	6563995
P00736	VLNYVDWIK	y4	10898175	11407391	10335461	14259486	6067318	6680013	9005114	8236282	7890211	10922585	9180216	6434856	6972651	6900859	2889069	5666230	8397641	6169905	9263713	12758996	4995251	1434336	11261383	13659021	14912	9610806	7218764	6418325	5942629	16122768	5575643	10422960	7963247	11585767	22905	26609958	23352512	18772510	18335946	14942	69621	6085697	3352176	4596198	9798748	6015218	8879238
P00736	VLNYVDWIK	y3	9106975	9931560	9143897	11582822	5046577	5101122	7985631	7636796	7075703	8963719	7849887	5412351	5843563	5492631	2393209	5704156	7599774	6370129	7823778	10985495	3535988	920875	9120831	11062164	0	7931146	6635290	5522360	5026319	14814115	4979364	8986414	8667605	9797699	0	21540520	20505778	16105220	16414575	37628	0	5625479	2613283	4185152	7827119	5485144	6668612
P09871	SNALDIIFQTDLTGQK	y12	139970	910834	1080791	1941794	0	160733	2753340	1271043	1522015	0	1873128	343817	1329150	504864	6768	1404031	2064999	26843	86044	919164	0	0	64424	381287	34671	197443	238923	6282	5659	947299	0	179128	2503949	9230	0	370670	871646	465406	493634	0	0	312469	230995	177595	407776	415457	868794
P09871	SNALDIIFQTDLTGQK	y10	3421330	4058648	4450336	7147903	69380	1569370	8828141	4113301	7307702	55488	7491189	2106572	5756456	3729553	20390	5552485	7479900	706962	619166	3575288	0	0	825306	1967711	68695	1016866	1848499	532965	631544	3799634	93082	1605873	9231951	797774	0	1992432	3360649	3423319	2599111	0	34156	2334571	1718911	1454862	1585299	2291322	3208357
P09871	SNALDIIFQTDLTGQK	y9	6712031	6165569	7991835	11426549	3095	3159950	14639727	7130256	11843636	498948	12556377	3939654	10061808	6927189	124068	8870510	11700599	1592122	1194968	5324757	0	0	1487437	3454381	72258	2067259	3438967	1254861	1317397	7134085	122929	3037501	14789749	771968	52444	3197450	6391617	6306463	5162902	44981	8683	3971695	3414780	2707558	2757776	4106045	5864120
P09871	SNALDIIFQTDLTGQK	y8	1606646	2051195	2559463	3959060	0	1091575	5103177	2633258	4153453	6819	4422065	1586583	3171606	2697661	66712	3047608	3863662	429192	357160	1825576	178702	18081	434737	1259987	10552	605244	969125	324261	266127	2473212	0	1042095	5058647	96486	97952	1054632	2328128	2080494	1521359	0	5094	1363323	808849	805872	952819	1249206	1675711
P09871	SNALDIIFQTDLTGQK	y7	2042508	2743397	3589449	4791194	8276	1596013	5805514	3269683	5472996	69255	5406410	1828338	4663676	3096955	23442	3714174	5055568	536752	397586	2327469	252	31713	749738	1711408	6411	608881	1572380	275340	567619	2894909	24668	1539128	6961921	129081	0	1443597	2783225	2580472	2194952	226961	38001	1950254	1392733	1430430	1335470	1651431	2757951
P09871	SNALDIIFQTDLTGQK	y5	801239	1520408	1943611	2400059	119999	902184	3399931	1969373	3137258	11995	3307380	1128232	2282542	1238261	0	2369998	2952401	248790	193570	1240396	11497	15405	364438	1061302	0	312894	800929	282461	252457	1587189	0	1031573	4369856	63116	0	406664	1864473	1664323	1145488	18806	0	1226418	797771	903439	613182	780117	1391149
P09871	SNALDIIFQTDLTGQK	y4	2472961	2578677	3285748	4415528	0	1562114	5935410	3277193	5869457	1297	6030722	2058027	4495484	2572884	8283	3503065	4586611	596715	389052	2377228	0	113376	834362	1377676	1276	490276	1722078	352719	670285	2935575	64813	1428870	6550932	24368	19561	752959	2693211	2739085	2492664	194112	0	2378028	1721571	1843385	1091897	1491675	2642464
P09871	EDTPNSVWEPAK	y9	5870778	3874413	4523168	4824341	3136283	2469687	1877144	2947798	3380719	5909883	3947984	3514078	6345430	4369209	4184104	2438590	3554894	3667653	2526504	1862670	3253873	3975278	2669037	2632386	3096661	4153502	1384329	3350314	1530198	3833841	3456022	4519886	9285032	3690205	4730522	4577040	3248467	2241893	4027387	6781327	3246224	2303258	1048405	2273882	1950343	2412251	2596839
P09871	EDTPNSVWEPAK	y8	2462713	1178025	1421040	2159168	1238994	736804	1123428	975721	1982812	2575187	1653107	2015847	3625105	1844261	1933387	1005372	1759854	1645818	1358851	953314	1707903	1906866	916481	1507917	1407960	1928430	983129	1503150	638246	1953801	1622477	2474772	5441695	2041590	2252526	2733902	1925713	1273927	1819262	2838517	1497613	820050	624125	988176	1224689	898963	1339977
P09871	EDTPNSVWEPAK	y7	3692873	2126667	2758763	3296961	2479011	1474208	1164134	2871099	2863750	3676795	2917320	2318116	4585439	3008041	3207137	1666527	3206953	1924570	2325280	1226784	2992477	2285248	2272052	2258359	3910542	2851097	1233067	2277853	623070	3593230	2516074	3841809	7614384	3846292	2927682	4222667	2541373	1645132	2243868	5206716	2269088	1621897	723278	1570201	1244075	1301294	2007080
P09871	EDTPNSVWEPAK	y6	976772	290265	896196	1636342	490270	634165	144762	430263	336313	991969	1334006	1146899	1560373	1301997	1125730	361680	754977	546304	706097	237514	664684	1719764	420890	227584	70408	100465	215902	142601	685395	2205190	767798	277068	2601568	93665	1339940	209153	798486	128715	202521	1099366	1393965	346584	137387	467326	578284	306398	767367
P09871	EDTPNSVWEPAK	y5	6915574	3257570	5390346	6346059	4316338	3493166	2697975	3919161	4367079	6608858	6124999	4402836	8161267	5684575	4804137	3652883	4968158	4963558	4717959	2572167	4860372	5072702	4642726	3766485	4280043	5629026	1890445	4583699	2367706	5817676	5449113	7198015	14023878	7195408	6153515	6799842	5245604	3206457	5464206	8522590	4759373	2893801	1531106	2671553	2517073	3492462	3894024
P09871	EDTPNSVWEPAK	y4	2036175	863207	1815163	3065078	1628586	1338765	990055	92537	1397499	1628802	1658728	1293680	3287501	2417547	1082400	1371781	1771000	359469	1431672	558949	1535527	2058897	494671	539154	997416	1957218	933629	1392306	72211	2360125	337143	2690012	5798491	584999	2354117	1764096	2102065	957194	1851724	3717646	2030432	448858	169233	515594	1072824	311204	1351760
P09871	EDTPNSVWEPAK	y3	22777012	13797301	17354790	20226640	12607365	10510658	9976238	12528425	14272044	22038742	19003970	16480291	23588068	18239158	16443609	12169694	17611914	17219466	15552530	8038864	18007012	17807286	15961790	11656141	12445852	18950400	8731476	13971414	7551492	17390254	19460304	23539120	49916348	19066412	18267242	24196380	18933748	11599728	18720092	27681282	14808756	9039255	5031074	10069746	9975420	10676432	13244302
P09871	VEDPESTLFGSVIR	y12	2176506	1805370	971883	1959537	1334070	1024803	1709905	2345523	1133230	2797211	1302452	2139310	1132422	1107311	1647095	1369626	1687475	1295675	1069950	545368	1291232	1224009	1376669	882268	0	1062272	1537936	801284	1428201	1593151	1695491	1985390	1288222	1211175	0	2021784	1764404	1598223	2211896	0	0	755399	237216	371609	1443826	349368	752422
P09871	VEDPESTLFGSVIR	y11	6219626	5396356	3439619	5875829	4716621	3746243	5174170	6068895	4463990	8430210	4247796	6528712	4318684	4089079	4199329	4310172	5302430	4447504	3738676	2354532	3975874	4773882	4352333	3646842	7862	3536185	5093948	3313286	4982836	5838355	5879473	6713790	4677208	4642916	45053	6070442	4945834	4711037	7053348	0	144140	2340882	1098929	1695496	4563626	1575440	2599696
P09871	VEDPESTLFGSVIR	y9	8082752	7480632	6397462	9638007	7456303	4908710	8090570	7600965	8029735	12590776	7019207	8735343	7634705	7491681	6784811	5832807	8528388	5829750	5763717	3884980	5556108	7782874	6439854	5043117	0	5448102	6794878	5294975	6291597	9105297	9008509	10327583	9490851	6751180	67936	9169604	8164531	5789771	9683479	89436	184007	3165930	1894068	3294804	6016674	2943889	4573358
P09871	VEDPESTLFGSVIR	y8	5273206	5237336	3874448	5820592	4843703	3379948	4560551	4935303	5142326	8228841	4789820	5398274	4864101	4661812	4585606	3898875	5176867	3782139	3358896	2226314	3867260	4346588	4367499	3198005	18358	3123527	3971991	2714020	3885588	6176454	5130833	5641628	5748003	3938217	5598	5458032	5877215	3463986	6357521	10269	95158	2101436	1138438	1837687	3512367	2078377	2649531
P09871	VEDPESTLFGSVIR	y7	6367132	6227403	4706304	6887887	5168213	4136030	6361268	5857773	6179823	10605758	5688121	6208683	6464544	5576608	5955387	4524085	6158213	4307893	3649132	2839096	4467671	5748114	4309073	3992110	0	3326109	4758740	3169582	4610457	6577508	6731994	7257161	7503813	4931632	0	6018344	6368565	4012255	6436976	3626	0	2359547	1488124	2590900	4502773	2665755	3380948
P09871	VEDPESTLFGSVIR	y6	15042606	13734771	11216104	14237005	12290281	8911072	13036501	11191581	13321044	22166700	12172071	12946226	14302618	12661623	12253507	9761548	13003568	9480884	9492414	6933122	9762215	11882439	10336319	8621041	546093	7728060	10621448	8592980	8781697	17513934	13875566	15184460	17884564	9941817	11567	16058573	14383365	7886572	14288417	91627	0	5419512	3179942	5056040	8374892	6136799	6381294
P09871	VEDPESTLFGSVIR	y5	10515773	10400347	9696929	11505314	9811846	7417611	10020310	8946181	10843008	17546920	9968686	10361036	11587069	10289539	9670962	7903397	10418034	6810357	7721967	5335119	6716573	9553320	7530378	6642587	0	6483322	7522267	6506473	6219756	13635985	10627800	11557986	14531481	7706402	0	12320075	11889734	6018695	11319474	49813	0	3793659	2546715	3913432	5636372	4226899	4966389
P09871	CVPVCGVPR	y7	15938699	8989057	12417340	16412919	7119442	7325023	8246167	7553862	9557933	11914581	14454206	9302094	14336980	9943679	10620338	13523879	16512263	11438805	14100409	10053401	14220648	6264976	13181725	6938276	7958819	14200637	4576973	11482626	3411763	20613542	10594556	22040020	49769864	13689232	5170735	21151486	16949344	12946348	12968996	12649427	8438452	6663890	6193457	3991714	7889394	5295445	9203032
P09871	CVPVCGVPR	y6	406159	598264	38163	2260942	486699	441722	650324	392317	730194	1121514	147743	514158	1581420	966029	321779	874913	1454136	1152004	943176	1312350	1629523	751522	1327078	206469	545660	1320601	197108	698554	24206	2019472	718768	2314214	6418256	1126081	404065	1666121	1704563	1452906	437205	1408468	1038326	1132016	720546	34042	1236012	548527	1052138
P09871	CVPVCGVPR	y5	6042950	3520948	4043041	4974518	2900909	2408482	2344528	2559768	2477506	4743422	6511993	3597812	4054617	3825127	4018472	4970169	4587818	4482257	6494788	3922547	7748577	2298474	4843613	2740334	2844541	4881692	1849506	3726870	1276349	7718744	3584065	7240050	8796271	4586806	1634778	5741273	6955356	4302735	4423273	4599130	3197091	3082237	2541065	1965978	2420911	2031749	3015871
P09871	CVPVCGVPR	y4	1863951	379719	1273784	1977609	236476	619268	853449	189723	739569	758579	1870991	1029586	1513725	1028109	990159	1368686	1539445	1252225	1188822	861108	1570878	604666	1091831	271821	906795	1462225	366597	1015379	54509	2461453	920586	2474598	6608507	987723	441744	2378977	2136870	1443432	1420288	1425783	943905	726671	344661	210104	1132938	1681161	1018441
P09871	TNFDNDIALVR	y9	17114938	13192339	15087708	15115492	10610663	14240166	14312940	7172610	15203064	17080358	12025851	11261569	14183429	13861972	14605764	13585211	11136250	11147206	13951856	10050241	9708738	8191081	18772286	10480077	1136672	12299525	8551800	8638052	8367619	14478852	21940452	9972770	31406938	12011694	19953776	21292860	15648596	20732406	25660880	16733081	11656071	7920662	7059370	7922721	9455857	13540397	11501353
P09871	TNFDNDIALVR	y8	19107454	16313733	17539476	17581698	11328712	16887322	16404084	9089857	17931974	20577344	14515611	13241972	16903548	15050835	16547629	15127386	14275121	12958502	16869754	13565712	11027200	10061866	20460034	12358101	1084771	14126871	11513805	10509926	9918922	17173048	23218634	12670743	34823340	14808355	20443804	23615798	17600524	22544738	26833882	17770334	13184809	8587669	8274684	9229381	12506475	15292827	13213661
P09871	TNFDNDIALVR	y7	16661267	14209304	14233379	14765433	8724574	14169538	12255377	6700283	13978918	18261922	12247853	11524730	14782307	13036461	14566010	12662516	11858672	11653762	14036892	11383418	9698426	8426235	18572016	9405990	347618	12002062	8845993	9264064	8818458	15114239	19607138	10193764	31699628	12166808	15205305	19291018	16013139	18847220	22348226	13977665	10635936	6567773	6594865	9942609	10371114	12240134	11303048
P09871	TNFDNDIALVR	y6	8333986	8387460	7927215	7828605	2873945	7771660	6280730	3273714	7223712	8477836	6350048	6579410	6467319	6576397	6370706	6518393	6621231	6368849	7328529	6318851	6027032	3852569	9685074	5096391	2050047	6301919	5526002	4626452	4398960	8133031	10027223	5772017	16386232	7517776	9570179	8383811	8727091	8449697	11684041	10961685	6030647	3846823	3877431	5050282	4871239	7472417	5603422
P09871	TNFDNDIALVR	y5	17522402	15330402	16538518	16339327	8921658	14726147	14890008	8358797	16307796	20215428	14784710	13852190	15254113	13949070	15805888	14862085	13930137	12748012	15694922	12908260	11544265	10523609	19908450	11319525	3651904	13630909	10715912	9226650	8807712	18214254	21700970	12883677	36331720	14967685	20055418	18553564	18052440	19979390	24297586	22066614	12276341	8109561	8826432	11269254	11973572	15197937	12726303
P09871	TNFDNDIALVR	y4	21623612	22010524	22466230	21871268	12185611	20509580	19017332	10810232	20722084	27100336	19213162	16620149	21213082	19394882	20304250	18862164	16632744	16407462	20221008	15452758	15647538	11879016	23961242	13514088	2661558	17212920	13209109	11628237	11932863	23491502	26779266	16910048	46105580	18711750	25060994	25934830	23001904	23978954	32077108	24622130	14780989	9447116	9699680	13463318	14751980	18858962	15083287
P09871	TNFDNDIALVR	y3	9283762	9063535	8679414	9014549	5211670	8247871	7688175	4292646	8315279	10877886	8135671	7196332	8654526	8285775	8461720	7293687	7232745	6454356	8516780	5761305	6001623	5276280	9683476	5575535	1178587	6973450	5238535	4735890	4439683	9735826	10286102	6585379	18092116	7983274	10302395	10684920	10236959	11153434	12710671	10222415	6055980	3809319	3955885	4797923	6387308	7521524	6000078
P09871	GDSGGAFAVQDPNDK	y9	1670366	1507425	1655322	2399894	1689861	1572851	1181668	2579216	2005411	2699233	1711461	967639	1814149	1280723	2706894	1288995	1461827	1145767	1128500	536721	1610029	1570028	1726231	670406	1672546	735934	317524	776808	854357	1219445	1310763	1403803	2406029	1223535	1866303	1606819	1550708	1206161	1539650	4703214	1482340	558269	1341527	489739	845748	1128378	1133077
P09871	GDSGGAFAVQDPNDK	y8	2922729	2684931	2500808	3332638	2330664	2956475	1811920	3302720	3845661	3501938	3343928	1582495	2616818	2144321	4550080	1938179	2487964	1768117	2265681	721003	3025390	2384912	3012466	1567319	2461867	1568482	1033107	1372337	1470788	2445208	2274824	2629079	3305136	1999966	3057447	3360481	2679132	1592284	2613983	6568998	2326068	1332054	1703224	1096767	1645557	1782252	1936796
P09871	GDSGGAFAVQDPNDK	y7	233126	2352256	281953	2431109	635482	1312054	1780641	947359	2898247	0	526509	2827134	2161486	1906011	1970104	1328208	2340323	781631	982977	989680	0	1639632	992813	56177	1947464	1533401	300154	1322741	1185747	1890364	542989	2225192	2936680	939892	2116490	1190346	1338939	658960	657629	5469283	1774090	203115	946129	1705	1264834	599109	92741
P09871	GDSGGAFAVQDPNDK	y6	894260	738391	1283086	1245679	1257153	1385260	743118	567736	1645754	1638992	1100931	743645	1210607	1071369	2479412	249420	1082832	604251	1146946	337028	920046	1235849	1678425	435114	562387	454949	410711	922761	642614	777677	766813	1295668	1739455	909383	2146468	1010064	1401411	518875	1214538	2491039	1539872	510937	880494	578846	646741	283451	837933
P09871	GDSGGAFAVQDPNDK	y5	1566646	1713822	1658150	2370983	1739687	1329424	924426	2042569	1822041	2175537	1633583	1059227	1666892	1265472	2505661	1133812	1709025	951980	899626	551257	2210645	1202054	2372522	557684	1529863	762830	506924	545563	892296	1312311	1291138	1665587	2696165	1079859	1704126	1624428	1673737	1561809	1134999	4184256	1530236	418181	1020790	598016	746802	1070087	1146401
P09871	GDSGGAFAVQDPNDK	y4	9673361	7295362	8025111	11524909	7343713	7538295	6370184	9718626	10199589	14024493	8645855	5446545	8698951	7177937	11998366	8010259	8758623	6936108	6311574	3251857	9996563	7905204	9222279	4126438	7730499	5327827	3937295	4872834	5227108	7934857	7271135	8661061	12207353	6279906	9354906	9134226	9075556	7014395	8270159	18560552	8132945	3815623	5655039	4046388	4861690	5658180	6577869
P09871	GDSGGAFAVQDPNDK	y3	131036	351768	440990	540485	186849	353129	486277	611926	389299	850929	576383	276245	167550	308330	678176	371450	863474	165321	305107	265784	503897	209269	460907	110832	370666	423693	95375	118315	161750	731994	386895	670262	294827	380873	285586	579792	279023	529997	521300	1761093	475817	99822	322818	155535	259950	228622	180934
P09871	NYVDWIMK	y6	366709	30870	3720180	2079435	27136	2512857	3841052	2512685	2335722	514927	1198656	2205686	1588003	25794	2426	380067	2451656	598587	725988	977848	273848	252543	636079	3245722	915	1157517	1622645	632716	1797704	1255659	519870	1156704	1272245	1252172	4151	5791875	4194003	2286131	5626683	0	8210	7594	418100	1193073	1905803	2387831	646927
P09871	NYVDWIMK	y5	838576	2245	3696336	2503021	28827	2490911	3383936	2902230	2570196	373103	1345776	2479754	1514585	21913	62771	695856	2579234	409775	1475889	616430	117806	323024	500014	2481049	65095	1365214	1559353	188809	1092941	1463987	206923	1110582	1440031	1299323	0	4283069	4728504	2178011	5013728	471671	237245	46536	163504	744801	2731186	2946950	536532
P09871	NYVDWIMK	y4	95294	19244	1048316	1149516	0	788330	1533345	1085710	986742	188984	821480	918430	921586	58795	17986	184827	587312	309007	346621	631983	47304	23488	54432	880986	5093	656569	618308	458645	466564	611829	259941	126400	818235	480991	0	3019731	2023383	1182934	2432184	2714	0	61344	205098	652420	1054019	1410508	365593
P09871	NYVDWIMK	y3	477762	7241	552716	1236999	153021	3048006	920169	7212	407006	363054	455284	176648	5185374	0	25874	357461	631349	225848	94498	64905	27923	39501	154391	1552430	53845	100981	0	86600	0	6720705	276813	515553	642430	1906624	57337	666166	3115740	56762	247803	5106	0	45003	171005	847902	87570	193362	455453
P06681	SSGQWQTPGATR	y10	186962	126849	142456	106710	202869	0	0	79780	59865	147148	244243	146851	58906	16128	151363	0	5021	13017	57915	0	159649	151607	0	111720	140437	138223	9042	190791	0	134052	6428	115035	92544	65853	205863	429712	11889	24060	21258	56740	59142	50696	0	25440	39038	76684	28815
P06681	SSGQWQTPGATR	y8	5612428	2340557	5336990	5958281	6407028	2370390	229375	3233615	3279398	4683879	5831484	4188969	4862829	3666086	3851811	3224791	7144634	5107020	5369300	3019652	6615510	5912061	3643139	3001383	5005112	5259528	1474121	4523429	1548817	4524575	2827679	4608175	9069040	6283159	5413720	7487106	6241209	3551567	4223305	3769050	4037187	4770553	1525668	2436318	3674150	2927467	3437432
P06681	SSGQWQTPGATR	y7	4978632	2468054	5209147	5526996	5632706	1117358	0	3406423	2957330	5209266	5528808	4374105	4145539	2111588	2026828	2812318	2226335	4442035	3055306	2585085	7257913	5951197	4053482	2220264	5371347	5787864	1363940	4335733	765557	3873905	2973393	4199420	10341289	7073123	5719722	11405992	3658575	791375	2889452	3142909	4125259	3541135	1167183	1680196	2787463	2574162	3412009
P06681	SSGQWQTPGATR	y6	6543262	3038049	6976844	7292812	6357601	2747200	1128	3691137	4031004	6349749	6310492	4785686	5683513	3412126	4758915	4446800	6772132	6576373	6575818	3242848	8835814	6851028	4910540	3147420	6103784	6894440	2008037	5248118	1488234	4834987	3762911	5354251	12567238	6207810	7069752	8827417	5940911	2137986	5544691	4381276	4844825	5077402	2520867	3089057	4312028	3411354	4264179
P06681	SSGQWQTPGATR	y5	8724224	4756800	10178893	11005664	11100157	4113740	384210	5802802	5281246	10151560	9805819	6721754	8768509	6229301	7742061	5565094	13866216	11822203	9760832	6376482	13597292	11933204	7560314	4995854	10427921	9927083	3089806	7093408	3262914	7856306	5889944	8052732	18055974	13830513	10350094	13786443	11607841	4954619	8709625	6608901	8712689	7548419	3050359	4027885	7245970	5056636	6776616
P06681	SSGQWQTPGATR	y4	637111	187676	539467	528606	558437	219844	62790	513219	392145	226054	705147	378623	509048	278812	648411	223448	821933	367087	725804	170174	1108598	316156	491051	285706	471338	595490	194773	474809	84446	168698	170238	206952	1104513	916436	518025	1087927	634143	486999	575910	456840	499660	544105	52706	178015	339522	377449	513448
P06681	SSGQWQTPGATR	y3	124766	0	89944	0	110054	2691	23016	27447	58588	63818	137298	72773	55313	0	0	7003	23307	51240	137071	0	153140	116754	52982	22774	19819	129251	7154	24498	0	112497	31596	13144	97065	71308	52398	163150	60178	85230	5052	56498	42467	55246	26107	10403	16360	17730	43581
P06681	CSSNLVLTGSSER	y11	8222	5427	54465	193753	9733	0	11078	37736	3598	0	62407	98528	159650	58022	44308	50571	17730	44126	9858	0	48855	3620	77856	2906	30628	0	0	0	0	35892	59432	102698	656765	44916	0	8625	43415	44901	0	60635	0	33199	27712	0	80905	0	106996
P06681	CSSNLVLTGSSER	y10	41389	0	45654	112845	5492	0	0	30978	11722	0	44897	33908	131039	41402	30715	106736	0	23499	1291	68286	27562	0	63913	0	18454	0	0	0	0	0	133834	21015	402652	48105	46684	4971	34613	33356	25064	15729	0	52678	0	0	3545	8233	10620
P06681	CSSNLVLTGSSER	y9	55381	0	134187	169622	70303	24553	53955	99513	10981	46235	11188	32555	235775	112085	228928	69779	177551	149559	129783	133126	141885	181714	46115	0	92330	34761	0	36089	931556	109253	8147	44438	782926	104243	0	69393	42855	39627	11842	104116	25664	63802	70420	0	222	0	111205
P06681	CSSNLVLTGSSER	y8	1129991	675537	422577	1394382	517293	481885	534836	702737	710636	557787	289985	687379	1167027	770464	696467	1184001	951108	693545	1521109	719897	597009	495774	374780	442989	538297	455075	105582	662115	659241	861442	961908	638795	3870426	1063164	189873	1346750	882200	536952	611422	392911	558321	193197	492752	703623	671955	205391	993283
P06681	CSSNLVLTGSSER	y7	1349295	766588	769671	1164077	750014	829487	339900	1105895	770982	1097781	780888	1817576	1516282	1072449	1102141	1336745	1174709	1348080	870165	443955	1177847	794612	1947690	711112	1101143	750969	218987	806545	0	799494	1075141	1106270	5971595	1477320	412202	1812857	729646	727567	679599	855777	550955	532544	574445	394683	869682	365916	609580
P06681	CSSNLVLTGSSER	y6	679048	427241	1017410	959841	422618	260304	282097	803744	463942	420475	394233	780913	872780	468555	604977	815252	527498	618458	431298	418247	681297	442323	651462	230000	272789	235243	158233	290499	0	610566	1008217	360188	2618049	778933	23215	891973	547785	444721	435093	272355	188525	357430	317531	211699	417038	233739	567172
P06681	CSSNLVLTGSSER	y5	620528	369169	740508	426338	158385	265054	106860	420816	337979	512979	156527	204757	449091	51385	337482	404863	341392	184287	472353	71682	602132	221018	543081	367414	181320	89039	262692	341209	11808	276560	623359	347623	1979894	672909	32397	598302	103860	135938	234757	189251	185638	300834	25527	211524	43918	327725	173188
P06681	VLMSVLNDNSR	y9	652368	1081121	3022881	1946565	1503990	1501797	2415214	2755983	2427600	1117827	1319715	2279241	910646	857010	271365	953933	2484282	1186734	1570216	538388	1266581	938034	309080	1266145	358558	1582245	741249	1329543	2586355	1629269	1614278	1657509	586485	896323	325861	3969223	3339918	1258633	4296517	1066000	4474092	435744	0	534088	683085	936587	250461
P06681	VLMSVLNDNSR	y8	1019681	2031420	3265458	2391753	1312894	1652420	2538974	2009872	2717451	1260888	1624355	2068588	1446593	884096	1328888	1391148	2761617	1345195	1248976	857856	984946	981845	1124503	1748467	469440	1585686	998873	1058434	1845487	1812342	1242041	1417955	1233567	1699883	519562	4474164	3553413	1572692	3479739	1371127	1639824	682739	0	707313	881851	1458059	695100
P06681	VLMSVLNDNSR	y7	558916	598760	1414621	638501	190486	651300	1102942	884203	1129144	244327	454625	738337	582552	460408	174517	287854	956490	458401	759523	532322	313939	519304	205025	950665	201854	860227	380472	428448	577844	475576	245516	579991	213504	495040	41060	1721909	1319534	435241	1375903	449137	658194	321283	17911	318268	437937	470137	258984
P06681	VLMSVLNDNSR	y6	1035060	1983077	4058736	2317654	1713886	2242619	2827971	2482328	2830618	1254882	1703047	1992533	1253083	1393290	646889	1608667	2892117	1290714	1286093	814261	818751	1000859	1214256	1943714	564519	1793964	377833	1267169	1583690	2066343	936201	1537148	928779	1870154	528310	4395413	3903603	1431711	2786398	1284064	97928	807453	73258	991859	851733	2042702	773000
P06681	VLMSVLNDNSR	y5	530716	982382	2002878	1061700	830601	989657	1193806	827494	1752470	686394	653891	188710	445945	532555	343584	195628	1220782	703095	177704	194739	833315	306647	115141	912647	56608	1007469	212294	462650	1160758	832162	697938	584836	536353	775101	270097	1773678	1826879	200974	2878429	1266409	0	776741	23188	475918	209717	316506	426622
P06681	VLMSVLNDNSR	y4	198061	155381	892017	436735	63475	258719	435346	310906	404180	72810	162278	457965	221697	167113	50995	398373	454863	110585	165496	4409	52116	259256	34484	282354	0	321979	211167	169978	603581	118533	49958	539530	72781	76563	0	409381	368233	625900	699519	401224	52172	131446	21838	201553	37821	339923	26106
P06681	VLMSVLNDNSR	y3	1846118	2553893	2125620	1881892	147578	1756843	527815	276884	519939	395578	676939	800048	1865882	989807	1538225	380398	653269	290529	42432	157074	0	7741	1117763	309219	1918670	151688	162540	96650	0	386429	222691	115193	1126386	205152	38373	957731	0	47793	315254	365169	51632	606757	216775	734939	1128120	190276	270636
P06681	HAIILLTDGK	y8	1185270	3079110	1998474	3907689	1138383	2467154	3253273	2166645	2163094	2110999	1985039	2998457	1961114	1888245	771515	1482729	3047197	2167956	2231851	5293542	2287132	1843816	1528291	3085572	1205767	3680818	2689326	2423620	1754013	3712919	1139571	3320781	4759998	1760829	1376975	3827540	3012183	3319074	3616858	1611695	3322460	1274374	827323	2195846	3564833	1219528	1878848
P06681	HAIILLTDGK	y7	385331	1061158	321449	2139240	178775	1264738	1510194	3753526	964879	303125	800497	1424294	1265167	1011421	297021	369264	2085359	387482	696224	2669613	472288	1066397	617670	322138	625192	1874149	917414	894423	537183	2510855	564322	1612449	2805950	1143421	738877	1572138	1970774	2359579	1297242	397873	0	342920	234996	743882	2115067	435243	862157
P06681	HAIILLTDGK	y6	1052890	1509410	355988	2028504	314785	925947	1664965	4771470	701289	479994	1028725	791680	1164440	1494136	1049698	250756	1290853	454587	509814	2807358	180620	1378845	275696	714064	390696	1965303	790657	858817	471556	2268516	347957	977427	1302803	1424495	782203	1765488	941267	1664563	1593391	281680	1326858	674796	160906	859678	1657035	420688	907548
P06681	HAIILLTDGK	y5	1338141	2112867	1361309	2595922	1208296	1249584	2063419	1934948	2009818	1564754	1388930	2125324	1853375	1516054	683601	1810668	1908028	1703198	1185298	3685207	1115462	1361151	1507181	2036907	538270	2343668	1997750	1652947	1375561	2506827	1530642	1376968	2226405	1142123	787205	2896147	2617412	2601800	2617815	1103508	1231298	1597612	716647	1775814	2531645	1686934	1959428
P06681	HAIILLTDGK	y4	2320042	4358219	2671004	4962378	754984	3861242	4617218	3739083	3844415	3494422	3810232	4312539	3176105	2929296	1367143	3497256	4682209	3507169	3356538	5684774	3434894	915232	2337675	4648680	1195264	5269193	5441111	4286864	2668886	4477864	3550678	5783124	7549422	2838343	755181	6161217	6012148	4663272	6511098	535039	428247	2448004	1605986	3867637	4852042	2454486	3788075
P06681	HAIILLTDGK	y3	1623942	3055075	2238036	3909730	171377	2638149	2621192	1982544	2414057	2922300	2354302	2694528	2112835	2052405	856682	2444440	3279446	2217646	2043967	5294457	1643703	2045993	2343753	3646439	1057569	4052116	3416117	2891663	1385343	4498506	1462072	4787507	6005970	1326843	1440215	5062362	4668957	3776525	3883038	1318802	38449	2899950	1407796	2847810	3369670	1698391	2645212
P06681	HAFILQDTK	y7	2255274	2707353	1900810	2729749	699013	1671533	1575447	1836333	2784434	2230633	2705021	1682990	1961322	2619865	725373	758300	3217149	1250224	725548	3478324	1869971	1059395	1479255	1273743	609862	3321853	1110902	2227752	1641210	2448621	1310553	1444927	889698	2055887	27032	3363177	3068809	1138757	2679630	972176	1694993	1936633	1178371	1484674	3740130	1425245	2265887
P06681	HAFILQDTK	y4	983137	653345	768513	7021858	309389	1081034	145641	431571	1372809	758911	953028	617431	931940	1183875	840529	66456	1209508	276698	591591	1433376	865318	554943	497713	503970	556567	1004464	129492	1534179	1530493	827092	572445	565275	461709	483959	88587	1186690	936990	806283	376746	485984	890983	1418032	277096	475547	1693094	633260	1605720
P06681	HAFILQDTK	y3	1571142	1868884	1437590	2468345	975008	1743706	1372170	1542417	2461436	1249379	1664388	2240718	1165832	1629703	714283	158217	2562952	907942	503830	2294025	780187	1098452	936931	1486734	908773	2292777	1720844	1534974	1547389	1501043	716902	1052419	1558454	1283808	100204	2624849	2335211	1160317	3304612	1062841	1391516	1446916	597821	1317083	2672824	1051996	1324012
P06681	AVISPGFDVFAK	y9	7026296	9349570	6501369	7242803	9148032	4324396	5477060	6705916	6396359	7502602	4636350	7071389	5960210	5568603	3655414	3762887	6248724	5647955	4737320	5931644	3167224	1657275	5588970	5610986	750216	6015775	5128456	3857360	5146094	4441777	3933530	4117260	5593100	5521801	0	9829483	8199417	6802032	7595673	4776374	1571907	5060963	3138904	3710858	5511140	5028016	2863797
P06681	AVISPGFDVFAK	y8	13172217	18162704	11767925	13594107	17619020	8101800	12175827	12497627	11436261	13844092	9683363	14169669	11579119	9719719	6995185	7025504	13056404	11559984	8782969	12033490	6327945	3371874	10098074	11367738	1168963	11583390	9780033	7317590	9546248	8687344	9909520	7695562	10127626	10660181	11469740	18791812	15833519	13595115	14573338	9244906	3151029	9935322	5694099	7379503	10390517	10248410	6777717
P06681	AVISPGFDVFAK	y7	4304446	5849724	3545892	4079460	4670207	2885154	3886390	4485590	4596506	4488047	3164161	5412764	4611568	3636226	2332156	2788016	4681788	3739044	3387740	4407088	2283131	1207163	3404536	4422605	411805	4229974	4289160	2961463	3795101	3859068	4199709	3136799	4226564	4295622	0	6685458	5614762	5207596	5731575	3077307	1372929	4279364	2199275	3161724	3930437	3524832	2925927
P06681	AVISPGFDVFAK	y6	372532	358876	1304794	1163124	1265489	464851	1416445	451771	1261317	744864	1001720	1360363	1139708	1425553	1335548	538742	1635179	93512	721935	526664	147394	1204162	246121	588431	177595	1215357	1113617	590840	1098881	937717	111326	889434	888199	508830	47872	1504027	1379191	1630509	1621487	742116	292831	1100778	728342	607150	719932	798495	666881
P06681	AVISPGFDVFAK	y5	1479194	1787420	1391903	998587	329065	784762	508557	769078	1201550	1424437	1053025	1438146	1478415	1234793	969875	961200	987469	1787435	1011687	1227656	670908	229732	836437	1409248	260552	1696215	965648	1250490	744537	1091198	730355	1229412	1169834	1312770	0	2676354	43008	1366181	1153519	934578	333191	1474895	636252	821210	1118717	1024784	778867
P06681	AVISPGFDVFAK	y4	2636689	2936597	2053668	2558708	7037502	1523258	1119472	2035959	2978351	1320791	1435508	3906221	3159347	2573511	1846822	2294976	1993312	2777480	2536827	2743970	1274979	530417	2492801	3262147	214157	3231377	2597284	2142526	1827142	2119190	1126622	1871301	2755209	2677918	2625	4691206	2734052	3715750	3410385	1580087	688038	2905280	1515276	1570562	3101821	2594730	1385291
P06681	AVISPGFDVFAK	y3	3746228	5831270	3813534	4906796	4493027	2937125	4074917	3932650	4185993	4543550	3590194	5069572	4724007	3785078	2034683	2408299	5108000	4105755	3084518	3906799	2002500	932865	3848355	4095852	574233	4046695	4061505	2327935	3948305	3707444	3873754	3382591	3860922	4675438	3400	6873995	5895085	5146774	4961315	2418242	1048591	4193230	2341247	2992958	3915157	3279386	2737149
P06681	GESGGAVFLER	y9	8657957	8316461	5913054	9328745	5369865	4524772	6898526	6147251	7307388	9631172	5552614	7189513	5813803	5755031	4725073	4728356	8447494	6946070	7103094	4222661	7151060	7393724	8541586	9195399	5367089	6245109	7376493	6245296	7478664	6439771	7508801	7160707	10631020	5236487	5207189	11904574	11681463	9481762	6139159	5454835	7309158	5579700	4542170	6175504	7231928	5285409	4083112
P06681	GESGGAVFLER	y8	6875771	5315972	2892944	5312550	3952679	1984818	3821347	4867261	4663195	6618903	4430097	4156630	3624015	2665295	2828505	3445876	5052432	5623079	4239046	2779997	4887311	5501297	6743707	6321066	3744104	5164795	3454929	4556367	5762159	4199448	5659096	4827204	6916174	4138548	3771885	9028534	6803069	7129131	4693653	3947754	5474009	4168140	4190062	4762569	4999971	3461464	1807278
P06681	GESGGAVFLER	y7	4401990	4584772	4100078	5683588	2900170	2132514	3648794	3211719	3170660	5749348	2754406	3942760	2907316	2687984	2070239	2135324	4440788	4220256	3087135	2262782	4308337	3880811	4797241	4722771	2655392	3319871	3451186	3363217	4351321	3601090	4091581	3484311	5399860	3064637	2773392	6338669	6427266	4797932	3623288	3416197	4225990	2958665	2751681	3227375	3835171	3236173	2025933
P06681	GESGGAVFLER	y6	3615288	2562585	2824302	4635063	1662514	1366303	1793196	2051458	2404558	3754073	1655542	2784736	2303013	2386346	1606112	1710923	3009265	2765505	2457118	1430105	2724935	2314175	2773103	2540498	1540368	1828718	2501109	2056762	2845418	2760437	3224702	2643512	4202608	2148862	1958247	3899457	3671560	2928923	1858103	2286856	2678860	2215698	1815499	1665841	3142620	2144928	2093669
P06681	GESGGAVFLER	y5	8500257	7829674	6827442	10772084	5780924	4073745	6419713	6300495	7274000	9643601	5282336	7981813	6095874	5531484	4472400	5011315	8532145	7363288	6629566	4578360	7101769	7559293	9173462	8574641	5006070	6804684	6764409	6665942	8372911	6877018	7289663	6591965	10343583	5480980	4894516	11463174	10539082	9028979	6633644	6221331	7150083	5450934	5201397	5786507	7095537	5523182	4436367
P06681	GESGGAVFLER	y3	3314254	3901714	2885022	4954624	2438713	1741430	2776301	3076940	3319396	4525437	2419439	3628695	2393282	2546038	2067358	2092344	3744335	3448246	2777523	1874469	3659709	3064705	4128364	4015491	2022914	2850148	3079703	2862843	3745396	3078946	3582011	3482991	4923707	2635911	2009142	5308769	4911702	4239811	3181236	2545941	3093171	2581028	2316754	2663970	3265901	1930986	1903617
P06681	DFHINLFR	y6	5608	1400613	1030715	2326984	12528	1219380	1863760	1674584	2069858	524736	1169670	1620225	995142	908081	21113	345240	1109917	848342	952465	2998897	176894	403163	853231	2348062	453110	1617909	1681350	968498	1159206	2314138	354300	1190806	3775880	392330	97570	2879828	1061983	3305487	2594835	228587	1162	806386	570206	1635759	1748169	1109196	847076
P06681	DFHINLFR	y5	26171	7094890	4362089	12329622	421157	5747524	7950758	9386134	7508801	2377693	6165005	7459344	6113861	5008414	433946	2135850	6081733	4408924	4648959	10008474	1264792	1927891	4230856	11983063	1323602	7929510	7894307	5234451	4280625	10948185	2456541	5530947	16063666	2122572	0	12608406	5277820	13393411	11929536	594153	91628	5928360	2486266	7333567	7740855	5530438	4533134
P06681	DFHINLFR	y4	154484	5885238	3676116	8555776	389049	4860638	6215590	7659637	6524460	1938120	5338951	6442176	5662343	3875638	305332	1791725	4721624	4085275	3555164	8583622	1028421	1439150	3637234	8742545	32909	6611825	6402167	4338069	3942647	8729934	2150898	4451479	12882652	1861546	198493	10294964	3983258	11381658	10017447	810356	215680	4412542	1807791	6879541	5810819	4733379	3878008
P06681	DFHINLFR	y3	4954	689341	520887	1018985	1983	658246	684440	952367	797486	28079	677678	608493	714563	624062	219	125845	423428	332807	259377	906046	50745	91379	182231	699686	0	544726	1024611	372057	593682	931165	247959	320639	1475632	156550	0	1115737	612690	1269600	1187297	0	0	295271	261677	698143	500682	493204	319872
P01024	TIYTPGSTVLYR	y10	1902108	1398064	2802924	3224191	2035213	1704084	1428773	1617492	2230114	1519424	1617871	2870291	3134476	1883552	1140502	1823169	2228546	1098079	1302498	1546485	1775793	1906629	1406489	1114259	1703539	1696054	672431	1301586	1057694	2328442	1496857	2059545	2077662	1911433	0	3973628	3587051	2212109	2062756	2884832	918657	1152244	1142633	555039	1952439	1032962	697443
P01024	TIYTPGSTVLYR	y9	1402851	793523	1355669	2076783	740641	879761	1020494	589955	1234492	1195432	984339	1583126	1886728	1088047	798289	903866	1157352	634591	539402	1041856	1524116	958668	658759	741721	983142	1215273	479261	623446	517709	1434585	815155	975214	896685	1091294	0	2299291	2061323	1452606	1037688	1420948	338223	506744	506871	523492	899681	584935	491276
P01024	TIYTPGSTVLYR	y8	2228703	2564507	6531448	3672795	4180674	4224508	984661	1631245	5781852	9061134	3641046	6626805	8137764	5628528	5070459	5192604	1967425	998565	8274710	432820	4217544	1747736	1161181	6898782	6994933	3350609	1143873	5520614	2922082	2601203	4006741	4660027	2691074	950959	0	3297376	6154281	5575917	5909542	7375840	307551	4378886	842867	2449756	1474394	304954	345324
P01024	TIYTPGSTVLYR	y7	482384	520388	946047	1615442	1235324	876482	1059745	390189	771922	971602	445316	1345687	1182880	613298	208700	610912	1228625	842729	658178	674188	1149075	406536	981345	346432	737320	1051386	203261	296887	834314	1018507	544148	1298409	457248	1178555	375697	2054766	1288595	1077809	853100	684498	115363	535244	388100	291743	544965	671742	616532
P01024	TIYTPGSTVLYR	y6	193040	235929	267185	352780	47161	142573	33488	69876	351935	302485	64832	267442	231486	167596	68100	325109	69715	356709	111928	71090	314510	2228733	294951	122734	113463	306211	92733	2386	148003	610785	281154	225885	279785	416757	232173	687306	526774	60860	425245	5541	191148	104139	77707	29935	130757	120249	148069
P01024	TIYTPGSTVLYR	y5	121905	0	29022	262785	59589	7532	15926	139994	90169	316892	64658	158945	242108	16858	6364	94277	38102	451433	15988	25401	117808	0	334213	49247	23360	188149	86478	9879	100366	275224	39750	155478	173947	99875	44901	245571	235944	129725	99389	190490	0	33874	35079	10903	416765	12045	0
P01024	TIYTPGSTVLYR	y3	449826	50325	55620	100307	164095	30112	27759	67254	294503	118487	9899	449157	572081	130778	208404	403007	236825	41039	136973	220221	43252	216405	12149	0	214029	98152	1236	28864	0	256604	81141	335825	430858	324202	22128	625943	604470	58820	150103	569125	92532	186001	8700	175576	364989	230262	50203
P01024	IPIEDGSGEVVLSR	y13	11818	2303	12379	70289	0	0	13002	0	0	12436	12100	130048	117961	39303	0	3548	3399	20985	0	12007	8937	8362	19279	0	0	8563	0	12295	0	12004	8760	18799	0	9267	0	146808	89402	3899	9454	0	0	0	0	0	9327	0	0
P01024	IPIEDGSGEVVLSR	y12	495113	399929	614793	991033	79486	300343	460943	332429	885009	775045	367593	1107152	1002923	555213	123812	518036	327931	134470	351013	390320	286936	123061	305697	158541	0	457272	179442	213522	287911	158169	167722	383229	659253	780226	0	1201565	1065788	562824	500918	27448	68093	170029	35380	121442	367389	323999	50770
P01024	IPIEDGSGEVVLSR	y11	2183265	1432519	1744155	2759389	350142	1019036	1243860	1101192	2081243	2993676	1407203	3043000	2775711	1185107	541919	1465706	1688303	1216129	882312	675194	1177014	295060	1480531	962621	34648	1514130	735895	871424	1117190	1362197	924341	1441058	2182702	2172456	0	3282990	2675003	1757471	1919218	71218	360244	909234	522060	717141	1052582	868655	530618
P01024	IPIEDGSGEVVLSR	y10	1335351	733072	1357353	1777035	220614	755660	1127238	713165	1405338	1925181	861569	2129602	1836358	889525	212456	996554	1237308	765618	576987	658341	670310	341851	755499	872733	39749	1003064	352166	551264	717030	977973	657158	948588	1523618	1237096	0	2442471	1533289	1129524	1142399	158500	207900	615928	289109	454781	927958	612552	250315
P01024	IPIEDGSGEVVLSR	y9	1044485	33568	972038	439060	75693	558153	57694	321393	290265	1321254	751367	1161419	1371784	705493	323716	927749	1020046	783261	386850	50288	760823	294305	908266	584508	49456	619022	506407	315994	268801	624553	677812	916363	739292	1295926	150079	2006290	1395526	383528	696599	127871	43946	501193	182272	42219	730020	394515	219940
P01024	IPIEDGSGEVVLSR	y7	821167	456078	154352	396147	52835	2721	169547	504504	216163	90018	29492	514360	389003	5532	20937	251904	189091	400511	60994	52800	560444	37638	394939	350679	0	424638	132458	72483	212201	368655	0	245950	285079	47177	39575	518573	457205	223839	601128	22994	27910	16097	0	5503	142016	56187	10296
P01024	IPIEDGSGEVVLSR	y5	114994	0	34725	71845	0	0	117257	159787	73440	7454	0	407469	58953	12580	9468	0	170922	30994	40900	0	69318	45202	246547	0	76832	880930	40335	33088	34861	0	103668	61803	94495	97232	0	174214	64169	19222	752358	0	0	0	0	0	64022	0	0
P01024	VLLDGVQNPR	y8	7708912	8797041	8220988	6991864	4161218	3641471	6180392	3844704	8024285	10716017	5356311	6420291	4697251	2936108	5851245	3336068	3807324	4356470	4157512	4216736	9183209	5907624	8092844	5634245	4011383	4480854	3305612	5751064	4363132	6809924	5281503	5078571	6838217	5771137	3602248	16028817	9287267	6068218	9975124	7282008	1925362	3619284	2197993	3776419	5545455	3448557	2171356
P01024	VLLDGVQNPR	y7	7875183	8959997	9261042	7175567	3635094	3204827	6014430	3532325	8640762	11428031	5588772	6525612	4923418	3068219	5805369	3420444	4228253	4433680	4204328	3808973	9450109	5702607	8300574	5585195	3704312	4792719	3148723	5665988	4535037	6952736	5617993	5187673	7500063	5971214	1246509	16794760	9907305	6700214	10479524	3605673	2923987	4203752	2230200	4252797	6070216	3550363	1938612
P01024	VLLDGVQNPR	y6	6676219	6791532	6568236	7493187	3333551	2042957	4977441	3364831	7259263	10509285	4823415	7108217	4306759	3525962	4575142	2382004	3939354	4045870	3768981	3078327	8453818	5148953	7716161	5107471	3364795	3872536	2883915	4412185	4267504	6698734	4780140	5820009	6726515	5732841	3047279	14236439	8770522	6073240	8600066	5502016	2382380	4169901	2135440	3972761	5464456	3189380	2048698
P01024	VLLDGVQNPR	y5	419739	674425	371879	524004	181232	96584	302484	118223	786002	963852	452109	226864	147637	119413	471094	98878	321952	274843	259666	106510	850627	334853	346510	369747	421808	179384	19056	310677	151406	362505	100807	594370	280909	449307	57396	1321926	704001	482123	874455	273390	143885	113335	22405	72618	494511	376864	55907
P01024	VLLDGVQNPR	y4	2523507	3347131	2817605	4055467	1747736	796351	1647284	1264251	1793316	5169393	2333250	1219747	2749362	445538	2403366	957737	641751	2248671	1678477	1454780	4100818	3683682	4464547	2199514	1844620	1370966	1031329	2460665	2146029	3092259	3049298	2262021	2297997	2519883	1256615	8296244	3608660	2567541	3869535	2999931	1066745	2209936	441455	1985145	1848269	592931	806837
P01024	TELRPGETLNVNFLLR	y7	94674	158729	152365	15685	64457	44669	136857	129840	416077	268177	38552	50441	310126	108219	26320	94481	337805	448115	85374	467776	112289	102612	244477	485984	26966	362344	58376	79704	232272	301427	49293	43273	466089	64665	194573	126781	25436	67675	374183	0	5260	320696	56454	146824	773863	364605	53980
P01024	TELRPGETLNVNFLLR	y6	50088	7820	17234	153742	11511	113855	509465	0	173931	0	140782	411878	419571	44809	0	10959	323070	795959	146620	444104	44422	70266	62154	171238	0	530901	312705	108332	218400	792775	23470	407876	319733	21411	0	268868	113792	176992	542334	2239	0	387468	72694	478014	415941	452123	344174
P01024	TELRPGETLNVNFLLR	y5	14065	217592	688851	1011905	123768	698456	1624775	699917	507305	5197	546270	1197610	1342120	676458	4780	921647	1476629	1972418	806188	1389850	130522	83977	1379978	1564607	894625	1675065	1114209	777433	1036381	2507208	271417	1646948	1988966	549727	3623804	1213382	861689	1095679	2075651	96830	18485	1666881	363270	1755495	1874107	1942646	929281
P01024	TELRPGETLNVNFLLR	y4	0	0	99784	46103	35250	83248	222739	46721	111866	9212	131758	87572	165534	65627	24530	6656	290511	66799	0	521833	60403	235804	216629	126103	0	379420	212662	70424	41940	700939	118211	349971	358713	53423	0	27113	241874	149566	623508	0	7000	389280	52925	392767	509936	471583	224845
P01024	TELRPGETLNVNFLLR	y3	0	29459	123754	115611	246274	50802	154970	55473	257931	0	25786	273928	346784	10521	7293	115724	133835	415465	33225	644773	55822	31663	91633	418488	0	325294	119055	165576	169072	468193	6302	139416	189024	0	46695	24453	64836	27808	638925	0	0	258226	51603	399578	347360	494054	164707
P01024	FISLGEACK	y7	16607989	10914799	9860924	6447386	9496815	6309403	7563544	3305870	21670042	18025098	12256500	6102412	6251827	11090737	6127531	6902688	7928512	25979130	7020244	7472906	18109208	9247330	22920504	12193807	4334574	13732410	3963501	13484352	14311847	7269036	15235872	5965123	8460862	7729021	4892612	10926610	37283048	28584930	39056304	14235471	22710858	25087368	8766042	10116719	21573514	12275225	6556885
P01024	FISLGEACK	y6	2375252	1002430	1373410	852528	1356258	692904	1225285	443252	3371105	2701979	1885812	1097463	1346808	1421407	813995	1263091	1515276	4017458	1253618	1038678	2749923	1282055	3308391	2191514	619838	2336593	576395	1628493	1935887	1170922	2594001	763588	1325261	1154782	856877	1647071	5349166	4091542	6033761	2061577	3302198	4010185	1580528	1747366	3308715	1565354	900915
P01024	FISLGEACK	y5	7463987	4452314	5142419	2774637	4412439	2617140	4067028	1668665	11279786	9236034	6383656	3413927	3121236	5398441	3027707	3482014	4195280	12810352	3998867	3761758	9096435	4838968	12455627	5815918	2549353	6225907	1688337	6821076	7466026	3925793	7664695	2666159	4093276	3814007	2604296	4511528	17832724	14089776	19372354	6771198	11267086	13586510	4466258	5171217	10468306	6077116	3009143
P01024	FISLGEACK	y4	907645	486767	811474	237944	616388	294226	183966	136809	1425812	860071	906473	212564	387846	357604	100903	157158	594199	2040121	604082	356480	1062243	581694	1702172	810644	187688	671804	119881	532169	1001596	236483	1122712	300219	134918	230920	85337	607932	2451393	1287321	2172853	800867	2014634	1625396	423323	473466	911524	850923	144686
P01024	FISLGEACK	y3	6858447	4300471	3791947	2751490	3265724	2106580	2909038	1064163	9793490	7835966	5723809	2750576	3282928	4927181	2461753	3084159	3786862	11234779	3514860	3310383	7922091	3890446	10100268	5040330	1895879	5326534	1381783	6050310	6258226	3429126	7080814	2286672	4100386	3215525	2611257	4569843	15486048	12403442	17462632	6037328	10810617	11566834	3508834	4670655	9601862	4577585	2924048
P01024	VFLDCCNYITELR	y10	2900754	2143017	4769376	2756544	2364486	2049622	2009379	1877373	11412582	2022443	5365897	3884150	4419987	6906442	1693809	1130977	1467002	3144095	794619	783584	2898327	1800149	3376296	865376	0	1195060	504380	732828	1183042	1107398	1859966	689821	410717	1495963	29866	1270939	7865388	4360773	6093756	1655769	0	1960001	2224108	819595	2307484	1258083	745239
P01024	VFLDCCNYITELR	y9	2220572	1715844	3021544	1865558	2097631	1379208	1401733	1523958	7442459	1348508	3705254	2522618	3029726	4561839	783035	910238	1321399	2200987	699631	694027	2458622	1207797	2748102	699963	0	1102564	428044	679384	863550	874614	1216807	540738	200449	1148023	0	962212	5880192	3313219	4776881	1027729	0	1540452	1530734	771756	1642610	966680	502540
P01024	VFLDCCNYITELR	y8	3183474	2372845	3390537	2189930	2437693	1508795	1811380	1750001	7949249	1564382	4643905	2962144	2975099	4436434	1726264	1279628	1606327	2641778	1032447	864128	2492859	1593723	3518955	1050808	0	1520111	504188	1094493	1377860	933725	2100545	540844	488743	1541950	0	1553511	6308806	4589229	6140584	1493659	10261	2007333	1722217	772397	2182494	1169843	767112
P01024	VFLDCCNYITELR	y7	2776306	2543633	3206814	2111109	2557229	1554570	1749294	2179709	6500027	1468095	4369740	2635387	2882407	3726924	1920403	1479353	1913720	3200856	1164672	851544	3077419	1716357	3360262	1051383	37576	1822295	515349	808634	1405006	916516	1548977	550973	265133	1300147	0	1689012	5955011	4922553	5951190	1367860	0	2232157	1651221	900598	2332828	831902	540691
P01024	VFLDCCNYITELR	y6	2566753	2081748	2546471	1713777	2042496	992689	1429904	1819487	5628883	1568907	3239967	2456691	2102025	3260718	1570961	1290493	1423555	2368371	1380015	855390	2187191	1970827	3163482	1012119	20616	1323033	612584	589672	1268515	881841	1218650	648686	388445	1317275	208	1309675	4767347	4272466	5557842	1439268	521009	1754149	1385915	763306	1984233	1069295	562645
P01024	VFLDCCNYITELR	y5	5452797	3779891	4467354	3667797	4614765	1989324	2981061	3313838	10227633	2169120	6521973	4101756	3926155	6195777	3401502	2518237	2751562	3984675	2457429	1254426	4807869	2826212	5473844	2030582	1545	2998204	906718	1732464	2363963	1552309	3225198	1123339	1187511	2881799	26800	3095146	9793690	8027344	10550648	985846	0	3814508	2335562	1657106	4031466	1855921	1477121
P01024	VFLDCCNYITELR	y4	9290215	5870144	7272129	7294348	7261800	3378874	4262314	5239451	16262705	3351450	10955723	6095203	5930281	8996716	4200104	4313584	3400023	6388084	3669239	2319784	6662366	4279221	8429678	4407548	799	4254522	1706780	3020422	3748869	2297230	4776270	1644457	1616627	4348315	0	4658606	15149617	13194192	16378135	3252886	0	6086556	3842239	3556178	6731989	1807376	2767719
P01024	SNLDEDIIAEENIVSR	y8	96180	96625	119152	48860	0	68351	237646	45017	148735	285361	94172	89088	175274	184048	160026	161442	468837	312566	267308	318187	550540	5136	494955	315388	0	512621	64184	261460	311557	486929	0	320595	201525	445717	20492	803963	481584	614128	427741	0	34875	460831	116723	351474	478422	366249	202484
P01024	SNLDEDIIAEENIVSR	y7	280430	34142	482848	312298	201441	113791	55559	714361	177059	281175	331679	110371	128051	8280	55595	0	168169	196543	217294	127970	250460	235457	434604	0	0	248657	318	25145	119988	88743	440689	109128	37825	257556	6611	362468	246801	241910	133110	239794	2544	105174	34632	90096	175067	76924	450114
P01024	SNLDEDIIAEENIVSR	y6	68393	79276	182887	116372	21655	59435	91930	346216	8888	0	470	46283	124456	95858	61045	145190	183314	260642	291575	205385	132649	102157	371579	241008	347203	391187	47848	68583	117908	196943	10572	199195	37980	451056	0	842733	486647	250698	420855	17779	14331	212029	257716	244303	310454	106569	266022
P01024	SNLDEDIIAEENIVSR	y5	166359	182788	256938	41523	1978703	47522	47562	552277	45213	71936	10428	118729	389203	165842	36967	172771	37456	247948	155202	31891	225232	32686	133410	115037	0	380529	109312	134876	44448	122225	65393	77209	118309	204151	1065	657323	429408	113736	341568	18803	0	253447	79616	116148	109772	257495	175264
P01024	SNLDEDIIAEENIVSR	y4	0	18759	0	8394	56116	0	0	135505	0	5066	0	0	14478	29	0	8224	51876	53272	103883	5920	21625	9	56255	8245	3942	97719	11571	5875	13804	22592	0	29122	0	0	715	221340	25952	71664	57066	0	4033	6647	0	26190	48624	32503	32471
P01024	SNLDEDIIAEENIVSR	y3	49293	228428	83081	166949	735488	167049	35194	220799	112370	195886	56389	336592	257656	37234	290	54833	116573	591472	395719	251331	199419	0	591593	106905	27003	541615	162128	341883	208875	342902	26730	369477	253789	417597	41687	765564	670795	417250	537386	1572	0	200729	96743	208948	385991	340459	412611
P01024	VELLHNPAFCSLATTK	y10	116460	105760	17240	292366	0	56510	79343	10449	38346	224150	0	213704	439668	28763	10685	0	72644	45324	239029	367883	246691	22475	150976	196275	2235	414183	0	317262	176746	131894	303908	172844	285999	535683	0	200532	753022	57931	395648	11300	129227	120166	20600	46227	495850	630220	22426
P01024	VELLHNPAFCSLATTK	y8	123841	222649	328	483318	763438	371794	111552	186332	229744	356892	28711	288829	765500	384368	76448	192084	568593	42748	102613	778351	311013	392167	407847	95191	485968	282132	127305	77825	201013	598764	210238	226700	42235	625281	81028	643987	710806	50374	406219	730	110885	330230	57930	252527	255747	301514	144578
P01024	VELLHNPAFCSLATTK	y7	138029	30286	47821	1403055	30451	421372	309320	539555	726021	1432402	835513	843079	965955	503007	67709	106093	392082	150419	525538	667250	833272	200669	464747	118254	134099	1114893	29048	257763	554925	1116304	649573	746485	854803	2010836	29940	736867	1571349	308668	980996	17369	169031	474024	122573	750188	870444	909405	388344
P01024	VELLHNPAFCSLATTK	y6	368407	265164	239679	689014	0	395605	168739	287983	718876	451756	345308	860734	1129517	425796	130332	1549432	759868	594924	487307	1343080	749024	175842	489058	819926	33662	1370913	1245086	775491	479089	1206825	147483	675343	749528	1250467	256023	1387384	1353795	486224	1139445	0	142545	694575	166740	414283	1339423	946027	246455
P01024	VELLHNPAFCSLATTK	y5	65382	18554	12237	4322	0	0	10640	13975	20811	30564	0	41785	126470	10472	0	0	57548	353553	38901	164462	33696	0	83862	17784	21874	233184	0	124845	14164	153935	12409	63297	162082	79626	0	164691	239100	42446	213223	739	28615	39276	0	62981	1082	7127	0
P01024	VELLHNPAFCSLATTK	y4	208512	295253	0	804492	0	398300	251418	92452	386549	380454	271159	614642	855769	294857	0	100600	484122	975268	320871	667633	472187	232214	428330	220661	16880	758970	350	384831	320132	648696	341877	94118	66848	936116	49697	561243	890148	435271	539083	54149	103534	353302	216396	274493	928534	660358	414997
P01024	VELLHNPAFCSLATTK	y3	375769	277423	259547	674873	26141	264166	186363	280135	389663	415670	165927	622060	868694	305992	564	87945	658077	67889	290484	1007305	714236	268967	581552	420544	2050	984750	29001	372060	369416	812174	301125	555946	608839	1277683	752583	807915	1086052	272649	987251	407076	281435	461546	67436	347435	655154	679650	128430
P01024	TGLQEVEVK	y7	546745	0	415237	847077	76682	169060	184224	35175	200165	308662	252933	205032	812649	112314	492163	239318	221316	348232	168618	204734	395815	627884	269030	275006	129425	196238	0	103346	37460	343553	430009	417233	546046	541077	206983	1058379	337736	436968	595362	246542	173195	103332	74425	316340	163926	163808	252791
P01024	TGLQEVEVK	y6	2248388	81691	2143988	3141263	33066	815971	774866	196848	1492785	160757	1317500	1163157	3007577	506483	2484290	920555	1017854	28646	720334	507256	1222993	2520120	131569	381506	943279	854070	258157	809065	208304	1839659	2610944	1893680	3010425	2863118	762728	3117108	2008815	1700912	1153741	1283819	1423297	0	318966	984631	1085139	1848182	843402
P01024	TGLQEVEVK	y5	2375723	169715	1382057	2675071	1212493	832962	992891	33883	1184993	1542427	1066162	1428407	2775787	525438	1132247	1067827	736619	37360	926024	772068	2842944	2354319	927323	1103576	931740	1024064	500049	806759	1110633	1995463	1515223	1251177	2367322	1990619	795752	2898275	1721834	926277	2216263	1264532	850656	974891	561776	861968	726410	1149413	852509
P01024	TGLQEVEVK	y4	1239950	376179	786875	1432935	621771	421347	526429	49209	882936	1065743	587168	879757	1752205	303169	612537	788856	582766	14807	569228	733458	1429004	1171890	484360	639036	435574	579892	284970	512297	933929	957825	711841	982857	1672796	1097259	454709	1468867	1113930	850961	1101186	754194	653255	469300	451386	465461	689093	785211	615723
P01024	TGLQEVEVK	y3	940299	3760	526455	798189	486677	286343	362680	21245	397508	431324	42579	277439	865176	321265	511287	423293	461462	108163	626522	471868	1500010	1241149	526362	534641	256216	464594	35368	183137	277695	1127845	531687	308651	367643	608899	978299	1486239	246375	130286	1436679	292301	635307	47852	237692	418269	246043	732548	258335
P01024	ILLQGTPVAQMTEDAVDAER	y9	3536098	2521182	4061951	2279081	21332	1563914	1809572	2085661	5633360	184105	1265020	2025079	1232382	1250538	25012	1056393	3297928	1798168	2325448	1942348	120428	114337	1185712	2822344	0	1690492	1182109	815922	3325798	53041	22369	434878	1033435	1190001	1425	3205750	6947607	4048033	3137769	0	12410	2550257	501110	2010395	2381994	4995030	341742
P01024	ILLQGTPVAQMTEDAVDAER	y8	1602013	1339576	2579734	3224699	0	1235168	1694454	1012275	1968354	29038	808078	1353443	566094	503367	1146253	869291	3158530	640849	826361	3978571	175177	66709	559220	1844276	0	936509	739681	348417	1968932	18034	3788	94362	504414	557077	0	1752016	6547465	2768022	1313166	245593	0	1755039	568285	1287088	1610141	2886893	683931
P01024	ILLQGTPVAQMTEDAVDAER	y7	2254865	1886010	3779003	1914389	1793	2796953	1649478	1272474	4925379	280367	1002507	2996718	1087329	1937852	0	1077107	949651	1709699	1950136	2298141	9492	100375	863781	3449680	3677925	1826326	505533	827246	2387940	36625	15234	247436	1246776	1387296	64627	3622650	6326418	3475493	4623690	8406	0	2270354	986433	1369926	2165819	3771666	343470
P01024	ILLQGTPVAQMTEDAVDAER	y6	2933105	1997997	4035983	2742659	287371	2347635	2370119	2161588	5305001	59693	1119584	2518873	1255695	1283145	551465	1103035	3719417	2017466	2080640	3905893	336920	616274	531998	2878424	1077	1641377	1317610	724239	3157913	434377	84345	361215	997695	1608331	1147926	3077167	6207542	3469804	3633559	2334262	514375	2604296	738773	1841106	2095685	4702785	529080
P01024	ILLQGTPVAQMTEDAVDAER	y5	1926237	1803577	2646121	1436837	652881	973624	1151568	1294153	3498274	17472	816758	1589834	563662	473991	43309	821580	2223737	1462305	1738876	1466366	174744	114810	329458	1603341	2244	1172597	812522	615084	2185815	950572	144287	175703	90500	700687	117097	2472713	4656299	3175131	3123417	388973	106800	2017888	186279	1103565	1771969	2382506	230399
P01024	ILLQGTPVAQMTEDAVDAER	y4	1499797	4217031	4194405	2285476	750	1229985	1747881	1319185	5610802	59696	1458302	1822557	1251548	870953	114645	843493	3000146	1992693	2346948	1147974	78538	59190	843879	2623976	5753	1590356	1152361	851116	2970560	254697	80588	224018	583906	938857	111400	3443345	5995255	3904760	4186936	1108446	60150	2382201	300970	1716164	2018630	4328023	542693
P01024	ILLQGTPVAQMTEDAVDAER	y3	3350905	2120674	5272748	2442531	91375	1925309	2114956	2001874	6952413	170898	1278336	2387560	1655184	1277628	70725	922214	3480415	2518918	2980514	2579137	218862	45567	1028234	3211341	37108	2165879	1521564	1459641	3432885	913304	375653	400344	1202662	1040532	0	3785755	8789760	5380346	4896843	284447	0	3642990	716611	2604335	3019055	5973897	379030
P01024	GYTQQLAFR	y7	14733071	13992973	18848518	11431596	9059619	9194221	8547766	5759972	19466214	11897207	9426214	8729709	6028277	8415050	5489678	5001662	13634552	16385251	13644788	19537952	23406768	16399769	23874130	12019391	9395246	8916247	6804534	9176369	7820364	4135282	8942533	9464229	5167753	10822114	5690177	15406114	33378006	20243370	21392040	7350133	10421983	9422253	5320546	5384150	11115605	14595193	4204852
P01024	GYTQQLAFR	y6	12695419	12821996	14346175	10925366	7182470	6636436	8035242	5575180	15162676	12382991	7374648	7354715	5515693	7016831	5137261	5182464	11815513	14171416	12674816	16313731	21329638	16556771	18650740	11704227	8427684	8303390	6640866	8168151	7015124	3892191	8610544	8673732	4731439	9012946	5611864	15246046	30459644	18876086	18401884	6624132	9172208	8798846	4737113	5623469	9773072	12258309	3851373
P01024	GYTQQLAFR	y5	29277446	27670420	30448136	22630220	15013408	14279962	16569207	12800844	40043436	27038448	15124967	14685233	9561301	14062154	10589200	10753884	26825174	33395454	28586184	34661652	47913620	34084052	41115152	24441148	18290210	17610086	14691715	16855580	14555026	7937998	17637690	18320002	9283720	19940438	11829352	33852100	65194072	40323304	37659816	16536592	18947590	18301664	9109383	11953230	21519494	27843228	7732900
P01024	GYTQQLAFR	y4	21168522	20515056	23812294	17464802	11076205	10683313	12383751	9754526	29617378	20698412	11862459	11940258	9108024	11531605	8258374	8059362	19378138	24584986	21480668	25383392	35354664	27110428	30810332	18314200	13527718	11288914	10691785	13541925	10910232	5813420	13780569	13469600	7348137	15577008	8726720	25212252	49085240	30353256	29529632	11328683	15166184	13600413	7163564	9519191	16466122	20879512	6316512
P01024	GYTQQLAFR	y3	20922796	19422704	23112514	16596936	9967385	10718891	12455451	9213345	29363950	21217844	11628734	11088939	7779451	10871814	7491054	8167276	19424506	24059192	21146370	25102658	30256818	23249278	29763296	17548224	10326434	12658316	11127274	12695497	11311981	5993864	12560137	13701042	8384689	14220936	5576862	24532592	48265680	29509028	29545754	10317623	14341254	12696126	6857991	8790836	15285674	18947438	5526347
P01024	DICEEQVNSLPGSITK	y9	7421696	5513106	7667557	7078200	4811474	2743304	3061248	1537678	10031411	7646145	3991474	2590207	4360093	3436078	3168582	2767260	5685858	3356559	3765243	1826356	9825478	6312098	4492514	1383390	4012694	1715360	600223	1437943	892315	1184538	2618025	2542781	4040100	2250836	17226	3603485	9657635	4279654	3437008	7102670	1547244	3099487	662400	1372383	1750897	1988500	802979
P01024	DICEEQVNSLPGSITK	y8	1534604	1914383	1832310	1761753	1059887	994342	540034	677081	3321547	2605500	1194104	669811	1670094	945435	1003988	869255	1011266	1396171	1035981	585197	3996538	2738615	1769057	153795	1161379	1034724	248941	333882	324157	176501	960813	356677	516925	967272	456773	1321774	1712023	896069	2525754	1735124	1388176	512356	215372	359442	836876	545960	129320
P01024	DICEEQVNSLPGSITK	y7	3712568	2573167	3494444	3114890	2043632	1217458	1369963	1121674	4379515	2870418	1803625	1410307	1676753	1754701	1882552	936819	2663204	1403174	1699661	899571	4245587	3219362	1770763	496376	1285307	1082058	350840	699173	914285	214765	727023	814293	1218474	1500585	9018	1449584	4623340	1677940	1622031	2452586	1392084	1236501	151031	634128	805834	1458121	179461
P01024	DICEEQVNSLPGSITK	y6	42505812	31400100	41319040	39319296	25870304	15485835	16159452	16952656	47369172	42035312	21828278	16287956	19418496	23208040	18317376	15303452	30324006	17928042	16919296	15283267	51549104	36169100	22206640	11531325	17807202	17094394	6081912	13439728	9081264	4141244	19422812	14776478	26118724	20093876	287439	25364936	51430916	25273578	28400374	33571412	20677412	18678858	6509356	10752248	15291618	18867614	6533669
P01024	DICEEQVNSLPGSITK	y4	1138480	823447	1212176	796226	511128	500482	182654	159094	1955616	1295545	541870	542917	536055	528674	403032	54596	528141	489035	671421	259391	1544530	1091267	663748	373421	610776	219161	130940	165792	263176	27453	275744	59729	547563	243667	0	451977	1721630	752632	342399	518763	372441	348173	3322	0	227275	185155	7145
P01024	DICEEQVNSLPGSITK	y3	3372379	1505788	2188484	2163517	1019064	936041	801330	611530	3252552	2515659	1170495	659704	1207764	1012800	978385	318207	1977217	897361	1277174	696827	3701754	1791914	1326092	322513	1232722	405898	184477	145984	306744	116891	609379	535687	1192375	758897	4600	1247328	3079221	1158100	845133	1814801	850834	632021	54889	524372	513253	720038	233097
P01024	AGDFLEANYMNLQR	y10	471129	330445	1128043	456417	35307	310530	423566	326106	1095237	461316	70407	195467	417585	250071	0	108743	767232	84333	247399	548100	24598	18510	101580	907245	26488	10812	162006	29875	292098	0	94378	147519	0	174361	0	134908	483903	346521	417384	24401	0	179566	219705	117943	254987	801043	0
P01024	AGDFLEANYMNLQR	y9	2296936	1955950	4595123	1964406	36091	1973394	1754531	1410527	4277744	1820538	1033963	680298	2020795	1379827	116166	620281	2707773	531988	1174850	2227400	154610	429598	821428	2876152	563280	447980	1069902	371918	1315077	117802	596445	531594	292341	751834	0	1243348	1915983	1787854	1898826	913293	0	806985	1029973	1061131	1004583	3132911	127506
P01024	AGDFLEANYMNLQR	y8	2068031	2591828	5446018	1838836	138528	1923354	2229339	1749838	5915489	2458776	793192	729352	2432830	1519550	57994	632568	3271499	470264	1580800	2352094	259924	350393	984229	3011160	683149	688609	1153152	479899	1555196	62362	849082	352814	225278	1066361	52285	1542648	3341200	2320919	2137384	611016	0	1000871	1353657	1227097	1439661	3764232	118858
P01024	AGDFLEANYMNLQR	y7	1433311	1476227	3053173	2419643	38299	1453877	1140028	1098013	3192750	1387766	1192059	543602	1034270	760729	37270	489501	2262534	555049	618868	1746002	179879	140969	1062760	2008344	428480	561397	832806	298840	1239471	277963	583564	398853	373569	706862	0	921434	1866634	1467873	1530239	373677	29350	597792	646101	1301440	840170	2569127	697515
P01024	AGDFLEANYMNLQR	y5	762596	1121608	1801741	1349687	59172	1455036	1195491	918185	1786559	991826	475582	481547	1326869	800953	0	212767	1705146	416919	921665	1107574	132564	238793	1168772	1569801	246653	354370	706779	381742	997528	75479	292112	342013	23320	410713	14002	884128	2196402	1128354	1691248	404249	0	738854	643105	456483	828941	2075248	55290
P01024	AGDFLEANYMNLQR	y4	594804	831359	2070077	707821	13559	588377	416984	520244	1584184	527186	153398	835452	180894	201832	0	420508	1076414	146176	363755	1247145	34726	35856	176531	1230721	126255	181539	453	164560	300479	3148	336243	66751	27506	482627	0	290941	650567	84890	930038	362881	5973	0	223090	128611	266297	1612036	3244
P01024	AGDFLEANYMNLQR	y3	233235	412004	970460	520767	0	310101	361751	366758	1096707	167057	173684	240471	218950	281884	0	88470	502449	186633	342885	517878	0	0	412779	927076	19857	171378	102365	87875	278524	71707	131638	100734	14988	94774	20197	249070	1165604	589538	679954	40254	0	220775	106671	226951	249528	702827	52385
P01024	DFDFVPPVVR	y8	39741404	34522168	25492492	23616132	29303390	15075679	24064878	22781900	32202674	48325364	13516244	17995836	11373401	15990330	16195609	12033215	21296778	14831930	26508450	26269892	23673396	32809070	21532950	21239322	0	15665024	14072904	7539452	16445140	9406041	19937106	13273800	11509141	9479906	708052	22037666	45078460	47444380	22030216	15250452	4782	21714492	9350933	14634207	13278938	22643308	7857352
P01024	DFDFVPPVVR	y7	38141108	35184772	25602052	23003154	28565464	15384017	22325180	20734688	33103728	47234004	14509152	18102440	11939391	16883210	15806702	12967825	19939870	15189131	26580360	26177018	26933870	32979302	21313420	20171374	0	16351080	13856891	9922269	16303697	10395465	21289552	13326508	12139743	11856400	0	22730778	46833072	45113676	21995476	12343032	0	20936460	9934872	13918617	12976975	22979160	7896296
P01024	DFDFVPPVVR	y6	65563592	57559948	44438332	38603264	45196008	25118936	38011272	33273568	56162224	79449528	25041508	31300280	20037450	28269806	26291954	22540854	33377316	25594756	44478052	44319932	46015104	54293936	37021468	33493076	0	27632856	24428722	17241560	28378630	16284930	36765904	22550578	21111568	19266914	0	39040544	78027336	77378032	36356616	24367744	0	35690700	15643572	23735148	22910604	39025384	13218425
P01024	DFDFVPPVVR	y5	356933344	311973152	234338160	208914528	245037664	138991600	205258992	182097424	301841248	421427360	132456544	163623376	102668152	143773856	142766128	130718680	181444784	140549296	237961088	249300656	262130096	293126592	207561776	177861408	0	146431872	131358376	89615232	155839824	85088992	203988592	123074656	114382904	107140736	0	204481424	443313088	407626560	195689488	128068656	4136	194622144	87910080	125879488	124373256	209871456	69979560
P01024	DFDFVPPVVR	y4	15078353	15008892	9298180	7648034	9824638	5664721	8505446	8860667	15276732	20478908	5134265	8155470	4726497	7068558	6453677	8880034	8383051	7440380	11547380	13487077	13483867	14500893	10495398	9484151	253663	6786264	6974007	4538405	7323600	4594130	9536678	6156301	5429775	4867082	0	9278527	23289606	20990206	9444373	5736887	8405	10886810	4067760	6367860	7317511	10421061	1993937
P01024	ACEPGVDYVYK	y8	4488455	1816493	2392075	4040783	3375416	138191	0	1321618	2615637	3672829	0	3228868	4287535	893560	1726162	2201823	1635956	3047444	1231079	744496	3767879	2845831	3565245	1360411	1399541	3251320	112292	2352519	1889689	4506380	2143567	2473988	3600616	3512331	1684056	3966897	3761094	3161273	4117230	2571	2560046	1909025	720133	1205286	1661774	2847636	1106348
P01024	ACEPGVDYVYK	y7	637636	171201	192888	64952	398852	0	3267723	13088	555979	357152	59987	97689	509190	3788	14607	195998	24132	413587	9907	37183	529666	213725	362340	231458	24062	274656	303143	700635	208611	443166	73918	421234	375930	415069	8444	385875	1568405	264655	352934	0	63245	203316	92708	219546	101344	129582	0
P01024	ACEPGVDYVYK	y5	40435	125405	623313	330173	159918	7282	49189	221684	181121	299818	84017	285483	422648	272363	7647	140585	95939	127573	7190	105523	327191	202400	284940	10786	0	240066	0	386251	256249	756672	67053	212597	656241	189524	114450	415854	298057	145443	548026	31786	244036	187033	43966	221738	230460	483042	340889
P01024	ACEPGVDYVYK	y4	339363	160829	0	286154	312130	76653	1226477	229937	225976	541683	13135	896029	300366	323032	184218	365039	130626	419188	166867	97834	513689	241335	457354	226260	220403	366841	1816735	500998	84391	465178	244502	94947	561078	296208	75256	697139	166476	138364	321703	127427	44034	94214	206650	72429	122099	210945	362372
P01024	ACEPGVDYVYK	y3	117321	140291	65393	98360	3655	65623	233607	16914	98616	193584	75037	49540	33885	416242	412	107481	11313	15486	44951	30767	281369	50775	0	32582	35651	156349	475261	12778	34490	20463	145467	314049	0	49384	0	78589	197562	177887	112109	11400	47881	324	0	50794	14159	263194	19733
P01024	SGSDEVQVGQQR	y9	58002	10741	41278	31406	16887	5943	0	8831	33279	170935	25977	11335	39786	0	35295	44998	82046	16311	41753	19100	80285	61342	10445	5079	13813	16065	0	24284	7030	36606	12792	95309	89691	31521	13279	15328	44234	22668	18800	42662	80712	13644	11891	7935	11524	58205	0
P01024	SGSDEVQVGQQR	y8	178238	96651	138856	78205	52520	5083	0	39384	63964	223715	231159	37884	117738	27635	71391	174015	162334	82469	156799	42036	146021	194934	47092	22477	112470	163132	0	89284	21696	98398	41690	242634	289362	126406	54287	50776	65230	57813	76129	184206	153301	83096	72969	28342	39845	89654	12814
P01024	SGSDEVQVGQQR	y7	514662	395295	793013	278392	318766	80411	190936	341301	463112	1058777	533521	144956	904334	186264	453919	896749	503687	453512	651539	298005	661268	764429	394784	238276	441340	333083	49477	231229	100426	572950	374078	747427	1099159	469420	500939	534881	324962	246040	387604	642409	837804	357460	268854	220309	230444	322509	65850
P01024	SGSDEVQVGQQR	y6	1414743	723516	1765286	513135	763391	196716	300875	570202	907339	2448793	1248072	366409	1099869	626853	1084513	1023867	945173	894154	1879279	584396	1267440	1377462	996316	756004	881160	726867	191073	804013	267272	866664	1122931	1695272	2578446	1095596	1185226	983517	1204461	499794	564681	1243744	1670076	930438	440556	393346	610808	816545	336806
P01024	SGSDEVQVGQQR	y5	1149988	28598	1307053	449955	277724	281582	125681	189861	835281	1250312	461280	560068	1101141	469850	200910	621457	321938	509717	208906	650687	398727	789263	376026	0	640167	741135	113860	135099	286499	1243316	1395887	436907	188603	592157	704845	253425	848267	751147	683941	1044516	921699	648444	159163	632969	157479	252969	40281
P01024	SGSDEVQVGQQR	y4	1668460	1012411	2012880	549885	643449	484838	327407	549780	1240679	2630389	1303770	375351	1243148	956487	1331159	1671826	1113483	1086612	1991028	704488	1475861	1527480	1023185	944244	1308919	741368	232672	1111160	198625	939296	1273439	1972435	2671470	1279213	1128675	1207351	1156527	539241	823630	1619902	1559367	1071661	522335	565924	688651	821653	343184
P01024	SGSDEVQVGQQR	y3	20578	168430	153650	215039	154580	1630	25595	2153	19059	348302	13518	340560	99051	24916	21891	155300	38763	0	11932	45323	224409	0	8892	19688	88655	7697	4537	52634	20838	44415	48133	13094	157726	0	0	48239	3393	0	62543	169462	1957	926806	0	0	0	0	0
P0C0L4	VDFTLSSER	y7	174476416	156274304	92927528	81519208	103726424	60683516	103652144	103793776	73968960	114590880	67822408	82493496	107142792	75756520	43566804	80134840	67949792	316019392	187346656	69323648	198079328	114819152	129936872	125088936	90108344	174513968	105688840	92124392	79268880	134928944	164136096	110516688	136165648	197421008	51241500	327424512	102678040	212096976	187872400	119343024	75044712	97196928	37078584	118052552	53570168	107232704	49256700
P0C0L4	VDFTLSSER	y6	214971824	195047744	114503392	106628888	129054832	75051912	130486728	130695360	92884120	146059264	83060376	99583592	133062072	92508560	56766788	97464864	85678288	390449664	223845120	86642496	241996224	144514832	153109200	152326032	111382864	211163632	132269136	111573408	98437272	167370336	198880336	129976624	170205872	242547312	62391180	388075872	126799328	258141904	232798816	151004448	91698144	123084848	47129548	149342704	64503476	130960416	60722332
P0C0L4	VDFTLSSER	y5	267517456	246377104	141529168	130347760	159373888	92193472	156016832	161672480	114764472	180707920	99243352	123369408	163770624	113733888	70109560	121192104	103088072	466953248	275714656	106276784	291022048	173528368	187128128	189835568	132068976	258066384	159308160	135643104	121087936	202612128	240950960	159399264	207656816	291782880	76853744	476384960	153893376	318434368	279185312	178210528	109519176	148150544	57673796	183186224	79316072	158614000	72826576
P0C0L4	VDFTLSSER	y4	277157952	251225376	146453280	132144832	163820768	94702744	158299520	161105232	116949816	186212256	101620632	126422544	167451952	117507688	70485320	120390784	104637992	467022656	269841920	105194032	286825472	170172720	185052080	186894976	133608760	254893056	156458320	131172936	118160600	206216640	236870096	158461424	209122208	291170560	74234176	478310304	153748368	322723520	290541632	180613360	107927216	146427664	57716700	181639232	77186976	155651008	71844680
P0C0L4	VDFTLSSER	y3	63216412	53541468	30835724	29235738	34985836	19875200	34742992	33052858	23990520	39158292	21415180	25741750	34304048	24943664	14365025	25072260	22333788	95304992	56508024	22785726	59597524	35647352	38914560	38625904	26579708	53681800	31970504	27646112	24432184	43273080	47626720	31794400	43992864	58436712	15172301	98607352	31326818	67736568	57779388	37018788	20753552	28771370	11606988	37684012	15886607	31374276	15435815
P0C0L4	SCGLHQLLR	y7	78182784	71931528	54082012	68086056	36483692	41538448	84984072	76743392	44386384	51871944	40801048	35813280	65106132	38895724	13643035	16458983	38842980	139036352	45471032	46817920	62773540	27109934	49737836	73200744	27067032	87699488	33045658	29887912	20653640	69679656	40184264	44821556	67812824	70438056	19099644	122747552	38585892	91532672	98080456	20400994	34991896	34195624	22438044	39710896	31619036	42633744	16628705
P0C0L4	SCGLHQLLR	y6	13042417	12518440	9374158	11206208	6579434	7215156	14102969	12670112	6603741	9000248	7735252	5487192	11052185	6261342	2148356	3382495	6711488	23373120	7610894	7667423	10744541	4845435	8110072	12783584	4880590	15268996	5637183	5170955	3282491	12080643	6055284	7424768	11901819	12205102	3490066	20145980	6318001	14710475	16664970	3349180	5811067	5373902	3646324	6849611	5464420	7428801	2248283
P0C0L4	SCGLHQLLR	y5	103607408	95812624	71103264	93919840	48948560	55112924	115305080	100203616	57930208	71816752	53395536	52292024	89085944	53410372	17675250	27338616	53469836	182958272	57803168	62185004	84752296	35941664	66417140	93267344	35504476	113090808	42189400	37712972	26213004	93618344	54643656	60255876	85649688	94660760	26440442	160555584	53229284	125544976	130164440	27837332	45289784	46642088	30374940	51125104	40234304	55281260	22942202
P0C0L4	SCGLHQLLR	y4	71061456	66800048	47533560	65004644	33919616	38641692	80624968	73480528	41557244	52340208	39444772	37485764	65205148	37721568	12310432	19463514	38793920	127844728	41119424	44951472	60626240	26644826	46755600	67800904	24752550	80550712	30495962	26682432	18582962	70876648	38437284	42409456	62888176	67872584	18859448	111791624	37413732	87896144	91760048	20304966	32812140	35069700	20648154	37226936	29441052	40252104	16514163
P0C0L4	SCGLHQLLR	y3	36788312	33332248	23704586	32606570	16763349	19977356	41324120	37277076	20999960	25577478	19852800	18701372	33052782	19659310	6093324	9200232	19688388	63751412	20801258	22553752	28721042	13074097	22222422	33332424	11541375	39083496	14821560	12674485	9011697	32790492	19176958	21563022	31337300	32997458	9147071	56533016	19243502	44272840	43524928	10613961	16073428	16641479	10965132	17757782	14891400	18468374	8317947
P0C0L4	GPEVQLVAHSPWLK	y9	3037733	2289376	2391046	3512114	2036574	1461181	2787343	3195864	1674206	1418015	2699739	2336995	2528494	2060219	20641	937657	2690492	9980373	4140968	5022213	1782000	965708	2398978	4516306	0	8022127	2979891	3646434	1989136	4926347	2067542	2695656	2388430	5011089	2423	11396082	4659894	6250890	8257706	0	1455587	3925039	1933390	2941017	3521776	4368224	2156723
P0C0L4	GPEVQLVAHSPWLK	y8	6957393	6513199	5574079	7410133	3748882	3444740	7009269	7199199	3993300	3392686	6431830	5181632	5859822	5009284	209029	2354158	6664273	21141290	9119850	10730555	4920491	3421577	6254051	10221971	1785	17118508	5978689	8145657	4702817	11000291	4806242	5699785	6122939	10871659	0	22535890	10079754	14022169	17899964	0	4967522	8916041	4415644	7388510	6979823	9052619	5164879
P0C0L4	GPEVQLVAHSPWLK	y7	10293787	5222947	6755920	13947748	7510059	2474051	11824316	9163882	6727266	4576648	9625774	6887334	6627885	6391946	813434	2423282	7105960	30728212	13140755	18156670	5698483	2588880	4970177	16368443	0	29495416	9878540	11856183	3970704	20998316	5675330	9860345	10808407	14909866	0	38037112	13205368	22432598	30349134	5127	2768482	14410684	6935657	9633029	11614051	12927522	7807496
P0C0L4	GPEVQLVAHSPWLK	y6	9467646	7489171	6794143	7581340	4109524	3479391	6584933	7993596	4112898	4198787	7422308	4172513	4287873	3542023	275644	2350172	7106523	23197810	10539438	11291498	5101910	3779628	6617672	11376596	0	17831494	5255511	8954112	5265676	9046908	5169897	6055398	6138201	11902395	0	23887308	10657732	14675542	20268240	112744	4582061	8760398	5112109	8605220	6957193	9658358	5652712
P0C0L4	GPEVQLVAHSPWLK	y5	18156382	14759736	11861466	16261226	7592926	7968189	14474439	15586288	6823724	5685209	12414050	9127312	13005810	10772273	972657	4883703	14278581	42947608	19077314	21485548	10250891	7227191	12279122	22170114	0	32621574	12319089	16063543	10218748	24287208	9566456	11610305	13991492	23195404	49472	47300192	20850820	27876062	37087568	0	10019710	19394204	11155390	16642120	14663276	17528206	10989592
P0C0L4	GPEVQLVAHSPWLK	y4	27616628	22209660	18306444	27140026	12398407	12644700	24644446	26277742	15591275	13127519	20910886	17848664	18865564	17330896	1604957	8903379	24231860	68912840	30941330	35367816	17946734	10344236	21096594	34725448	1326819	53091256	19343754	27021248	15666397	44921816	14413836	19052604	24195192	36570828	0	74817952	31344304	44845000	61023452	6905962	19402986	32195498	17331204	28286218	23469504	27915572	19489044
P0C0L4	GPEVQLVAHSPWLK	y3	4414115	4002144	3461667	5273329	2187400	1799678	4273239	4651104	2664705	2285418	4277228	3107958	3787733	3053246	2200	1526254	4077011	11838712	5330068	6453156	2447580	1524967	3650151	6237177	537973	9909883	3415403	4585717	2930910	7612560	2422584	3750499	4049513	6653120	0	12499076	5422374	7794749	10354153	51325	2530964	5615007	3335105	5334027	4142639	4668876	3400865
P0C0L4	TTNIQGINLLFSSR	y11	8730608	6357195	4704673	5600307	7040147	5272826	6602021	6362028	5804320	5218414	4084968	4180309	6743654	6567103	3975370	2814320	3608789	11675329	5951022	2492189	2144722	4879675	5262315	3436443	175715	5903135	3282297	3213508	2609949	7099173	3954035	2745841	4724456	8244370	0	9094695	4861940	8380751	6426842	168977	0	3929565	1981172	3350824	2509434	5244370	1529325
P0C0L4	TTNIQGINLLFSSR	y10	55053884	44675164	32170408	36386224	43119720	32859300	40610776	41205208	33889576	30090516	27973050	28023078	41241776	39786352	29598890	20179646	24683752	71620496	37873896	17322042	12951010	26327948	31928678	23586992	786686	39611572	20750694	21329594	17850768	40521556	21543962	18143576	30381008	51747968	177262	59864048	30475218	50767168	43204460	1365754	583645	25969112	12256667	22061952	15860806	31329164	10978105
P0C0L4	TTNIQGINLLFSSR	y9	83783480	71638704	49995212	56698876	63048676	47167592	62959744	60516588	49076376	43555776	42829112	43921684	61543488	59483888	43366752	32396928	40973800	109763728	56952164	30410924	21131992	41191408	47484324	39249576	1045290	62566700	30577526	32552074	26878202	58513172	31136448	27493014	48118104	81931504	185452	92110592	45058592	73605240	64016528	1823085	1035396	40386236	19314208	35073588	22870752	44077532	17810514
P0C0L4	TTNIQGINLLFSSR	y7	44887724	41456208	27947192	33044116	33546856	25119250	34387864	33748108	27693212	21441364	24374616	25115190	34745868	32357826	22388954	17917332	22328158	60855476	30572270	18778298	11379038	21767480	25406290	21864784	765436	34070872	16515086	17013422	14195991	32281940	16920990	15571479	25000300	46801104	334752	51119068	24803938	38731496	34018932	454298	290280	21291164	10478631	20300124	11654382	21580152	10111252
P0C0L4	TTNIQGINLLFSSR	y5	27320432	26419080	17169478	19665966	20107486	13978909	20121028	21167190	17034188	13069230	14516623	15366764	20462622	19839850	14228619	9441433	13439156	34481300	18158724	12302180	7588588	12722807	16608482	14233930	181936	21988700	10005079	9798585	9036907	19870142	10414817	10831411	15464640	27645122	62688	32215670	13911533	24178546	20132584	459437	108511	14288023	6099024	11692985	6971250	13838752	4356236
P0C0L4	TTNIQGINLLFSSR	y4	48411356	43668124	30936584	35131040	33452856	24569982	35925956	37040252	28296430	21276352	24961234	27796498	34788140	33059642	23164362	18662258	22902550	59019068	31189154	22852150	12043765	21559892	28952620	22521014	248373	38560632	16533283	16062136	15345224	33355090	17093380	17730504	25350942	46912132	5414	55557640	22480710	42103744	35410176	939898	107416	23993634	9305187	17977812	11635739	23295636	6700265
P0C0L4	TTNIQGINLLFSSR	y3	45634136	46140884	28620808	33608800	29457062	22653976	35054900	33891468	27177484	17733588	23142904	25497574	32374620	31478532	18336322	17571608	21814386	56248144	28736494	20324760	10420337	16525134	25656876	22134972	193404	33477028	15368454	15133441	12950503	31826178	15800856	15323985	22006354	41725656	138085	53064840	22324242	38686284	34391204	684766	70417	21247710	9185340	18787600	10394076	19302606	6563539
P0C0L4	GHLFLQTDQPIYNPGQR	y8	96962440	85782504	40544872	116730288	30740792	61409208	71098712	53968668	39239908	82168984	56805844	46446580	95885112	75062888	14879810	39386744	80638928	243352448	79311504	111407216	60517228	48178340	53932692	68498456	41665084	72833432	27822856	49212768	17101842	111892112	47079340	94848864	74976936	103896256	0	149275056	69319104	156619552	106305984	63529576	52177952	80699960	49446020	50039844	40682932	49987860	57194424
P0C0L4	GHLFLQTDQPIYNPGQR	y7	28785948	25365472	10682652	35526612	8123096	17968822	21992454	16507454	12093436	24171770	17704744	14341200	30201036	23487528	3949292	13337129	24556192	76281792	25486330	36344224	19957894	16001672	17578828	21260456	14196929	23350392	8909572	15819402	5111248	37523288	15672696	29798710	25140630	34422996	28951	50137020	22530756	48556432	34730564	20110028	16399070	25827188	16099302	15000420	13431455	16362046	18186696
P0C0L4	GHLFLQTDQPIYNPGQR	y6	148935440	117599168	54566156	160013344	61841932	85111936	93805880	77750136	51956060	112701128	79842448	66309332	136784544	106637608	20505772	61691528	110712376	352871648	130162320	150477072	94445608	73103216	78882912	97148376	60093580	108924184	45525824	77572080	24037918	170969248	72197816	135762208	115308272	158345504	87035	232449264	102303792	217152608	162775184	89378312	73331848	115087600	70412464	69695648	64476008	73341640	79344248
P0C0L4	GHLFLQTDQPIYNPGQR	y5	63514956	50778152	23522530	67306104	21270136	35305888	40387076	33357934	22433064	47981100	33156434	29464454	59718440	46519376	8348112	26266482	47362944	150558368	56964344	62737324	39950000	32009532	33712396	42615764	25604864	45850908	17553226	33842820	10557029	75827000	30765940	57114720	49605444	68456416	70453	103852864	42842256	92014248	69697016	38007844	29679860	48887336	29604686	28843098	27831476	29991048	32549168
P0C0L4	GHLFLQTDQPIYNPGQR	y4	134719664	101071432	44091812	134520560	39278092	71155888	80548176	68845328	43834284	94284456	66893512	58996368	117251288	91865184	15806062	54417612	92332680	295262208	113097992	122218096	79194992	60180008	66771768	81269088	49805880	89251584	37251192	68172912	22761330	150434752	61975072	116816800	101245656	137328800	78191	203528496	84642160	186533904	139199440	69820552	56434636	98618264	56975100	57051724	55326436	57863796	63144532
P0C0L4	GHLFLQTDQPIYNPGQR	y3	11983619	9580937	3893960	13236850	3236958	6034337	6801247	5700392	4638550	9201963	7294386	6029291	11558536	9127971	916147	5240360	9241469	29723306	11407159	11633392	7355383	4199490	6377449	8101791	4779470	8565676	3253056	6126707	2390616	15225451	5652677	11131140	10850449	13401022	247802	20129614	8288303	17455954	13428926	7087769	5324998	9250523	5501089	5772171	5281848	5221868	6185273
P0C0L4	YVLPNFEVK	y7	148408288	143521744	90190520	86827760	45851468	51919248	93337744	66894012	46685036	70566024	58295968	53743728	59500740	50470788	31989028	38166808	50512452	154612544	96939328	53070484	110739960	56451524	76277504	80976352	84914144	89811552	65551936	48460612	57558028	108338032	84608240	49570852	113391544	109227960	77	218158576	61275492	154051200	123123568	70536944	46832760	59013672	29577272	72409872	35653100	69823912	27294520
P0C0L4	YVLPNFEVK	y6	283020672	276235168	174352976	176804096	87830072	100028680	185712736	133926192	99352216	143431296	118865112	103469496	122767480	104235296	62720452	79732368	104181704	312407552	201919536	108088456	227862640	117497832	158137360	164156768	166475936	181624272	142915808	98430280	124465224	214451024	177560080	105398400	231083024	229140064	0	431364128	127800928	316036320	254887280	137501552	98677816	128633768	63072048	156575744	71353656	142446352	59079740
P0C0L4	YVLPNFEVK	y5	35411152	33735500	21762072	22221954	10383691	12464853	23974904	17659648	12761262	19165200	16581029	14040658	17689546	14442848	7730015	10731340	14651948	43008576	26435356	15443257	30732250	15037362	21399456	21801708	21885618	26078236	19427048	13752235	16458493	30583024	25809498	14623780	33616316	32399020	0	57899008	16949534	42915812	34561672	17561310	13018449	16485609	9254494	23242192	8736813	19495650	8573281
P0C0L4	YVLPNFEVK	y4	38113272	37390188	21674848	24144462	14921502	13769330	25239442	18806182	15372114	20572218	18851028	16444955	19011788	15313490	8453381	13939597	15706452	47586916	31497948	15689820	31816348	17580846	25202260	25118576	23386410	27354706	21918318	15916444	17557220	34454200	28146186	16762825	37979612	36088148	47045	64144176	18319362	46653564	36568232	17401344	14860986	21250962	9650006	27015672	11767358	22529360	10194450
P0C0L4	YVLPNFEVK	y3	19462242	19749032	12102419	13436137	4266151	7827596	12778247	9638226	7782356	11505817	9105665	7877872	10931511	8693740	3753448	6631964	8604811	23838740	14600954	8456824	17392972	9136609	13004142	12194405	8698333	15723391	11371008	7478896	9461757	18306922	13507492	9054421	20291112	19489930	480116	32644086	9970545	25339248	18050656	7771064	7555120	9414769	5079573	14241591	5382520	10860091	4897572
P0C0L4	AEFQDALEK	y7	127993136	91348112	87876760	90690168	104886944	43691144	76396464	58129688	61186724	67696792	49083504	63264636	72628024	54653868	33918860	35644616	54193468	122983120	88806040	29237744	97050568	76512600	68514344	62058272	78940728	88592712	51910996	41739436	30730544	74298624	63159484	63445864	128371872	111545848	60617468	175336576	79770568	90689416	142379968	86020496	73653008	45839284	22609560	54456900	31146482	55761260	29045378
P0C0L4	AEFQDALEK	y6	70488968	49760828	49376796	48105516	56572940	22749200	41181824	31003854	32090642	38660824	29304004	35874792	41696816	31378142	19157600	20597844	30724720	71363128	52521140	16395970	58628308	43046480	39901256	35518888	44833748	50401480	29492622	23466340	17393112	43557696	37632624	34618296	72899848	68144320	33603684	96958600	43448320	50606060	78894096	46797660	44982148	25688290	13361836	31421220	17762852	31148338	16519202
P0C0L4	AEFQDALEK	y5	126512768	88696688	86873632	90837984	99556384	43556652	75574776	59377092	60219148	70026768	52700560	70076184	79273192	56513668	34660620	39369180	59388416	130974168	91279216	31607198	108281120	80842248	72818224	66538596	78004552	92800312	52459712	42200536	33511154	80911576	71183952	60949372	142508928	127167800	64720764	181978928	78733408	90093560	147300320	86758888	85585072	52887884	24825120	63203796	34339052	57869684	31673220
P0C0L4	AEFQDALEK	y4	60695704	40860428	39768172	45385928	50691460	20405420	38001744	29094664	30148280	36098492	28330268	37157684	41406500	29119406	17486868	20242164	29047868	68329072	50494984	15664924	55537904	42384984	37524456	34247752	43765220	46651972	28249830	21124534	16369528	40078680	38383400	34241616	69635576	63683708	31477152	88077432	39827844	44440236	68546624	42408444	42931532	27450114	12779798	31932212	16185566	30228338	17998388
P0C0L4	AEFQDALEK	y3	47312200	32374952	31416136	33136696	36294716	16067652	28720488	21595534	23710426	27780208	22544910	27322384	32048284	23042618	13464078	15675741	22181934	56066304	38251568	13279480	42189396	31895748	31902156	25263330	31760478	35853768	21087726	17219972	12710772	33721172	31098714	27197314	55157096	49800812	24741276	67292560	30082632	32655046	55945188	32928922	34191832	17964294	10254945	25839134	12881667	22415330	14159519
P0C0L4	LNMGITDLQGLR	y10	22723490	23153458	26482038	16559387	17015966	18500310	37328644	21313766	8493645	14718991	10438597	17498466	17359012	13544545	8225066	6669217	9348753	27920806	10400622	7529307	4756275	2706736	6981708	22434900	26399918	14899391	9996611	6199613	11002686	7548889	11802516	8178451	7790411	18376848	85677	35795484	13533763	17599910	32356056	18316924	561804	9144641	2019948	18657252	6647950	17753592	3468911
P0C0L4	LNMGITDLQGLR	y9	48193680	53178704	60162404	37742588	34054064	40200364	78337776	45697052	19380016	31314884	20261780	37821008	38695772	29980828	17151802	14674419	21855200	59711032	22981014	17463378	10466026	6633964	15639460	51241968	58478904	34292984	21275544	13739902	24580846	17547446	27305216	16893826	18385960	41793072	513803	75200896	29630096	37569664	67559152	42284652	1414101	19700478	5341943	40324948	14328769	37987544	7529046
P0C0L4	LNMGITDLQGLR	y8	14679594	17039228	18243400	11658028	11777545	12279400	23739660	13590394	6323011	10417532	5919051	11514921	11527265	9860736	5623721	4640458	6569983	17678000	7013172	5538438	3267106	2166042	4614443	16917458	18197722	10915318	6303038	4266491	7691409	5721710	7791206	5066848	5836273	12927817	0	22146792	9212297	11013167	21099992	13676664	465601	5642548	1574040	12475207	4117443	11255623	2123658
P0C0L4	LNMGITDLQGLR	y7	81231672	94920944	98622608	65535444	57557352	66231220	128018016	74057248	33176398	54011016	33528912	59731940	67152584	51362008	24595154	25825566	36347340	95993672	39413344	32101002	20039828	13234909	26271724	91558232	100412832	57829856	35219160	23403156	40531440	33971352	56534212	29755250	110265064	71778864	1660620	126064760	49937892	60634216	113082360	68897536	4242110	31720848	14161713	68655784	22022518	60063484	12315817
P0C0L4	LNMGITDLQGLR	y6	20031778	23174720	24752132	16082060	13821548	17613968	31840324	18797494	8841234	14232419	8078572	12896397	17175184	12741509	6823923	6709472	9945449	20733722	9748122	7930565	3833410	2954936	8446935	24507010	23875126	14984634	8709655	5483743	9995561	8929881	12027458	7008188	9159845	17786886	173542	25828384	12051658	16100822	28884874	16236181	478246	9041975	1947111	17174028	4402480	15668605	2594679
P0C0L4	LNMGITDLQGLR	y5	30925108	37720896	40346708	25721400	22516904	28495434	51445644	30698848	14183052	22027790	14366198	26132042	29381746	21698934	10333158	10419051	16165981	38741108	16895526	14677534	7322379	4662041	12224611	41231452	40158172	25463324	14947515	9486779	16610283	14437962	19546746	12654467	14734468	32986100	137827	50855700	21234294	25627352	48971548	26929738	950820	14989596	4103514	33506762	9381269	26325000	5894889
P0C0L4	LNMGITDLQGLR	y3	18250630	23489618	24173776	16087193	13049891	16751606	29932756	18639298	7903940	12141744	7170703	11626964	16428466	11280895	4582486	5393260	9125204	20529436	9647306	7798998	3755535	2435767	5151589	23634250	20504256	13900745	7440464	4634845	9014499	8298186	10463299	5662259	8201293	17311952	279937	25951896	11318307	13756042	27593866	14644676	431419	7560097	2119039	15713104	3630621	13715817	2953055
P0C0L4	EMSGSPASGIPVK	y8	11504718	23744932	34309424	8618710	6250137	27177726	34170136	30778598	28131454	8476689	12467371	19160590	11090651	4994071	2095856	3124757	10264375	9548190	4394245	584734	3457673	23649616	1354204	30617444	41805940	5369108	16218044	2429852	19078392	2329508	11263189	2410556	6528782	7831935	4242038	18648040	9436035	6535940	45016660	39283056	340396	5825508	987772	23453036	5380571	25712876	1065234
P0C0L4	EMSGSPASGIPVK	y7	655621	0	4441180	115318	265973	9667339	3047879	1840904	3257617	972487	1085051	2168413	1034978	554627	338123	63848	769630	287483	68185	28193	271873	3286438	49715	2716110	6151911	773056	1556127	50848	226605	459231	479166	0	534762	101816	720438	3068962	524361	237285	2251244	6223274	1374	443843	47338	8255165	626685	14753421	13284
P0C0L4	EMSGSPASGIPVK	y6	2852801	5973836	8753530	1792441	1597478	6436239	8355793	8125935	7102155	1902287	3027445	5064824	2765623	1179905	539977	762742	2269334	2629428	1142944	52987	1358776	6052644	387817	8157251	10432427	1179704	4532852	440706	4951211	225459	3688993	505099	1846508	2064656	803152	4904876	2130361	1679684	12215668	10237050	230153	1452035	236853	6951392	936707	6868390	173098
P0C0L4	EMSGSPASGIPVK	y5	758140	2997803	3181239	502479	2041876	2635270	3277708	3259845	2685576	1144114	1011287	1835320	835458	242288	1255868	223584	759111	1095380	410064	0	462516	3111915	79937	3188223	3841276	455034	1745660	77621	1939330	46474	1160382	64074	417464	747525	1048361	1784784	747160	51106	5445737	4514988	665327	455591	19885	2767458	89647	2730204	1013
P0C0L4	EMSGSPASGIPVK	y4	327006	1136824	1712366	0	231736	1189177	1333038	1581757	1284212	168917	474385	807022	32575	24964	26989	146534	448960	235016	230731	123664	59276	1174862	0	1821102	1907551	545488	681090	161033	970054	0	339918	74893	359637	408631	133583	488651	194626	208645	1820491	1829678	0	83789	38654	1470883	203386	462833	10419
P0C0L4	EMSGSPASGIPVK	y3	21676346	46385824	64377344	15579776	10949279	50009576	67157624	61605776	56421596	15555578	23356346	40366084	21291212	8957856	4327622	7187235	18434660	18534550	8213048	1352130	9742719	42230992	2932730	63180392	78984488	10399799	32964328	4258567	38666612	4896827	25440830	4715359	16347518	16167706	7219922	37514472	18355798	13287859	95956520	75394456	367915	10605659	2420931	52373048	8155629	50091520	2005499
P0C0L4	VGDTLNLNLR	y8	63069280	50273208	37875128	36364236	18378230	27597178	48592300	33827884	30284714	31432730	32037146	27102952	29405576	31995516	14708459	23653812	26721950	94400768	47320820	25964886	44539440	27016494	44069540	34845016	18706810	53019520	27777788	24795048	21567584	59068348	47990580	42509532	49538620	84759816	9354128	72943528	39287744	64335228	57378032	15046271	12322565	28808914	13797500	33408882	16121424	23284228	14911796
P0C0L4	VGDTLNLNLR	y7	98827848	76037288	57554976	56418980	28782884	41683064	72748160	54686720	44887576	50725164	49375692	42026032	43821904	50320584	21186368	40379920	42614232	145994656	78230704	38845132	68505048	43574280	67861368	54188672	26601478	86505776	44571084	38319744	34085340	92517032	75798408	65527544	77869632	127511104	14215733	109807808	59618108	96742040	91729704	22370116	19910674	43125360	22824032	53987776	26567514	37593736	24428756
P0C0L4	VGDTLNLNLR	y6	146399104	113507328	86865984	83914184	45016900	62797024	109632224	84385624	67743176	73744456	76513560	64832648	65652716	74406256	32682430	59742228	62800408	206769968	117723944	56423244	106880832	65322352	95738408	85158248	39323076	126981104	67144704	59588584	52715616	133312240	112144136	94748480	111402312	180004704	20888902	170612304	88464416	147627120	136762176	32387914	29375838	65113632	33753972	78859664	37762764	56501548	35771984
P0C0L4	VGDTLNLNLR	y5	314493472	240438784	186360176	187388064	98403008	136844080	232222320	184227808	146391280	157989120	163582224	138508720	139701104	159539120	69684120	128191888	136008224	433282272	251748704	123090800	229436352	135732432	203517984	183722928	83285176	268951040	145285408	126974632	113244800	284893376	233450912	200625312	244777296	377405056	44247956	368485696	192610736	314403776	287834016	69568792	63481544	137021728	72047160	166082464	84954296	121639384	76620528
P0C0L4	VGDTLNLNLR	y4	112784280	85309560	65183804	65984900	37909868	48644152	83370336	67377616	52178108	55620644	57787796	49501160	50656604	58579424	23421836	47877084	49869792	153601344	91703848	44912108	83338360	50563088	71492896	61767028	30185254	96357520	46555172	44703772	34432604	104908720	83937632	71261200	84447768	132477032	16337940	131855472	68957040	110220528	103817696	27184398	23273100	49489252	25678452	54473140	28921758	42853932	27935376
P0C0L4	VGDTLNLNLR	y3	110218048	81826912	64643640	64184300	34399040	45397868	80180184	65006404	49772560	53515272	56052048	49697788	49240640	54037288	21695568	44505072	45092952	133081984	82990328	40660788	76087496	44661548	66851252	59843148	25784304	89650704	49208532	41290604	36778216	92773296	73697000	63410484	77004424	118655928	15076622	119073272	63736288	102000408	98136464	21023188	20419128	42551416	23129514	53547856	26939660	39410572	24923946
P0C0L4	LGQYASPTAK	y8	6420644	4194914	3705405	2820677	3985536	4567361	2675283	2863439	2650277	3650801	2838302	2445203	2595722	2128228	4337391	1720036	1684231	6642857	4292130	1516351	6862394	5171871	3026055	2391329	3929303	4285794	2705684	2656199	1557177	3354130	2910690	1883256	3067299	4638099	2958738	8200738	2161730	3635561	4803736	11103266	8484870	1707306	1524605	2271116	960728	4552163	996608
P0C0L4	LGQYASPTAK	y7	88478320	52469260	49843484	39021520	49464176	26863464	37464080	40251832	31782114	45901460	40064416	36670124	37710488	31050882	24602890	26485132	27549422	97094136	64043760	24907126	97848952	51822372	42622044	37311628	47085428	58178736	36972788	38090240	27103002	56355644	47617844	34569124	44103104	77018200	35077392	106660280	31639618	55275236	72019056	64391032	34776936	29262976	25223102	31935936	14167076	40193080	17185418
P0C0L4	LGQYASPTAK	y6	83932176	49843884	46452272	37997772	45926212	25094214	35952776	38916432	31563380	43624672	39199880	35319500	37212480	30638770	23799240	26602540	26752426	95959904	60818028	23262160	92575952	49428952	41123752	35386016	46195668	57794584	35788264	36165112	27824442	56123772	50025228	33465538	44359188	73594112	32974476	103612544	30181104	51305488	68402368	63474924	34370824	28656040	23456304	31719476	12668857	39279896	16897638
P0C0L4	LGQYASPTAK	y5	63337096	36125020	33751884	28795382	34746856	18514756	26550390	28053640	23802128	34610744	30143306	28568332	29715870	23380556	18338020	21212608	21120400	74576504	48802204	17960498	69919264	38933496	32342296	27636488	34705892	43873740	27714056	28144376	21998370	42991288	37058892	26567596	34140712	58110136	26378334	78700608	23303598	39838228	52074456	48064324	27599758	22179660	18494438	24628328	10375689	29377532	12951659
P0C0L4	LGQYASPTAK	y4	105997040	60169152	57585924	49036728	57047180	31097758	45604036	50603528	41801564	58971304	51274288	48079444	49817944	40156484	31106060	33918224	36917888	125115776	84404864	29380056	120842040	68188888	55067644	47885920	56733780	74313640	45642840	46987500	35885700	77244144	64623300	46521952	62723724	99631448	43936492	134732784	39709840	70721608	89889680	82193792	53790608	39330516	33589176	42926176	18263718	50137824	23507366
P0C0L4	LGQYASPTAK	y3	11021260	6434034	3831646	1198024	6674910	420330	3679222	3367810	3572079	3672531	4841005	4096459	5505327	2274836	3390526	90346	3039596	11672843	2528979	2853841	12897472	7453010	2355997	3904040	6395837	3601766	3744797	1665124	3500233	4758466	8580577	6247760	11757814	8299327	5153462	13084817	5780197	9104880	9468847	8798231	4457171	2995170	1499555	4992481	2521815	4952059	1161221
P0C0L4	EPFLSCCQFAESLR	y11	5046981	6069719	3196572	4544310	10352705	2573179	6507874	1828655	1901469	5390729	2842797	6309421	2265327	2634139	4121967	2553941	3900150	5251378	2264472	2234133	6991772	5345782	2068090	3187419	2495252	2427356	553279	1322142	507659	1940190	1257155	693916	1433668	2364979	43094	4778014	2405229	3322419	4053036	4609861	582340	940829	379862	2033752	348687	2647378	718180
P0C0L4	EPFLSCCQFAESLR	y10	31257788	33901460	21756068	26537752	57984128	14440860	38733180	12333617	12631006	25996008	16878032	34414532	14595435	15970718	22311618	14135809	20856932	30972420	14516248	13112763	39628928	29029248	13229635	18335164	16887586	15280938	4200505	9728387	4502573	10828148	8363024	4317003	6416034	15716315	379162	28497644	14895267	18644776	23665072	29439416	4542268	5803437	2947580	12474417	4174243	13979784	4586935
P0C0L4	EPFLSCCQFAESLR	y9	18013252	18243450	12982139	15560059	32601216	7737157	21848976	7274022	6334084	15638335	9950737	18300280	8685146	8247326	12942126	8055675	12510447	17552236	9493967	7126806	22350680	15491799	8078922	10315738	9935609	9217060	2598030	5438940	2564709	6198225	4896720	2484000	3684689	9833935	531276	17028940	8630942	10927892	14165133	16603867	1828348	3804272	1605716	7008494	1952114	8087761	2459138
P0C0L4	EPFLSCCQFAESLR	y8	19083384	16734121	12850674	14270694	29409080	7900421	19627330	6965272	6983624	14252171	9487003	16951134	9976507	9810893	11606130	6468677	10741401	18972692	10141609	6390397	19961824	14290749	7806445	8895893	10759633	10782661	3014657	6359936	2716104	6213852	5599671	3273733	3239025	10890549	548572	18653010	8677155	10912250	12507330	16392868	2410096	3940224	2272877	6818524	2894011	8133349	2613575
P0C0L4	EPFLSCCQFAESLR	y6	19931958	15892607	14113145	15617755	27082372	8271885	19344184	8709762	9177561	14525079	10826179	14569398	11237622	11355264	10683265	5359873	9830014	21588764	10937742	4202048	20979150	14986246	8245291	7489477	11450977	11136953	2489374	6996464	4286636	6794908	7015961	5241919	3560316	12760283	1326432	22110672	8012908	15603384	12200911	16076535	3702500	3333099	2536544	7734087	2518530	10221297	2669599
P0C0L4	EPFLSCCQFAESLR	y5	25819640	18450806	16068606	19027774	32590864	10586097	24944570	11457898	12625336	18077122	11777454	15435888	14729174	14434729	11326773	6768986	10949850	25507724	12592512	6020786	24520464	16791174	8890908	10227916	11888551	12564873	4203117	8385833	5116906	6934738	8403020	4640239	3276340	14424437	3621	26118582	10810305	19507370	15299511	20302082	1987805	4039957	3455853	8006720	3184750	9268374	3160601
P0C0L4	EPFLSCCQFAESLR	y3	31500614	21026786	20959098	23607752	35652308	13234876	30542098	14283019	15764789	18269076	15224816	18941932	19245300	17745196	13191328	8041277	12736346	31008278	14717286	7043336	28144376	19307694	10895271	10385475	14456659	15597878	4809452	8878721	5736558	9464364	9747783	6088817	2967455	17660426	667829	32359928	13490083	22610250	18662008	22947378	4037538	5041397	4394870	10018097	3964133	12718966	3950823
P0C0L4	ALEILQEEDLIDEDDIPVR	y8	24686396	34966160	22022582	26675040	314646	14048477	33768468	16137707	21522256	10185071	21783932	23454732	23223218	23056534	4130	26782002	28127824	45746568	31912850	22232448	1027575	283173	23280736	22469508	561071	32844066	18362764	17802904	18625366	34993608	13830990	21592770	19941918	34704364	381768	15647904	18001748	28564176	27822108	84104	442561	30038604	21335538	39435260	14939979	31454606	30938522
P0C0L4	ALEILQEEDLIDEDDIPVR	y7	8866646	12324213	8110101	8786773	7413	5151284	12386880	4862353	8202825	3690979	7847437	9612483	8205614	9080815	0	9901959	10526650	16851960	11718039	8289295	296994	89465	8407016	8883044	106611	11185093	7023617	6387832	6500156	13274202	4972964	8220406	7858778	13771485	71352	5494565	6293667	10047991	10723196	35571	30724	11172722	8375276	15619850	5469883	11913767	11381347
P0C0L4	ALEILQEEDLIDEDDIPVR	y6	11478631	16274705	10318755	12085951	75582	6998552	15331092	6828399	11010217	4649783	10309387	11455117	11106064	11455157	9432	11865052	12934381	22923958	15730381	9641243	636907	119704	12355989	12019355	138867	15885814	9544926	8186874	9416457	16500251	6838233	10794911	9023357	18030124	149622	7869779	8219511	14538255	14376123	12331	64466	15653060	10904875	18626394	6830001	15386473	14395603
P0C0L4	ALEILQEEDLIDEDDIPVR	y5	10411205	14544952	8703246	11416469	2370	6755270	13879734	6552846	9401181	4310453	8515790	11007208	10252554	11281532	84414	11577606	12275151	22460700	14544706	9750512	220714	110151	11094851	10654005	50580	15551407	9679615	7890985	8560267	15671222	6142562	10793583	8824529	17440524	29059	6945570	8638306	12572817	12896996	18496	137035	15368560	11110921	19474124	6013306	14925552	14001787
P0C0L4	ALEILQEEDLIDEDDIPVR	y4	24638682	33591688	21814808	26562614	82565	14588161	32498530	15046382	23088558	8651731	23605326	26542088	25156078	24922142	15692	28068006	29672688	52060064	35352996	21240122	1265518	232323	27082846	25399446	581283	36696504	21534054	19731498	20142754	39148196	14331810	24092502	22153780	39326820	287065	16570797	19577834	30724044	30879790	216542	470061	38054240	25620110	49321744	15790097	34561188	36269628
P0C0L4	ALEILQEEDLIDEDDIPVR	y3	47218684	62571004	42114656	45547668	506282	26140936	57731032	25463500	43594944	14621507	42151612	47256860	45659312	45085888	44082	42780404	46790492	91163576	60501112	35554536	2397126	805922	45500116	45652036	801019	67446224	38956164	32484938	37571800	64529588	27116186	44156116	35098652	70762248	687479	32240154	34671148	58030620	56137280	372219	656551	63579928	43028008	80512008	27682478	56485956	57827740
P0C0L4	GLCVATPVQLR	y9	40298732	27313452	22208134	19644488	19493156	12865872	19063512	15596571	14541346	16135780	17410076	11030631	18016996	15461493	7210845	11380526	15390664	43604920	27477418	11241583	34458520	24554790	18863014	20345214	19463154	26117514	9394929	12487604	7533607	25381640	17178752	17788516	17684420	26324716	10041815	50517532	22218878	46728020	32528018	23434664	11202423	18764338	8001775	9740308	11314756	12311431	8255894
P0C0L4	GLCVATPVQLR	y8	228132144	145701168	112556344	100965376	103943584	65119184	98014680	82474336	76223488	86730552	94692144	63269276	89719856	78022232	41633268	55434396	81244240	259453168	150555936	64849008	186820016	118048808	106202488	97675696	97618376	141226240	48642672	67647560	42069068	138428352	88419752	94230400	91551920	147133408	50465136	254867552	117330872	232743600	175375024	125141608	68007904	98240336	42567056	58568292	56474936	78152936	45402008
P0C0L4	GLCVATPVQLR	y7	642341120	417717152	316132864	275960000	281546656	174839248	265512448	227208048	212020528	242163536	258749936	170034224	248208144	211514192	115232880	149289920	223933536	717852352	401198464	179890432	505263520	314802528	298443072	262970144	266226816	386731392	130147904	183253328	112669296	379609248	240188544	257629984	247171152	419028640	138627056	680027968	327584992	651511488	481670624	343931776	190392048	260145616	113843568	161215776	153665632	211225072	127045280
P0C0L4	GLCVATPVQLR	y6	320455008	207381552	160733040	138775232	140724576	88636808	130891344	112558256	105988976	119409136	127130472	84016664	123975744	104358144	55995208	72541768	109016184	354178304	192403488	88582592	247767760	152964352	144864992	129113208	131641736	189296976	62999068	91032256	55408412	182550048	114794640	123066984	120024936	205780224	68131024	329595104	157130432	317642592	240980032	172356016	92298704	123257144	55311024	80389360	73162168	103616880	62242136
P0C0L4	GLCVATPVQLR	y5	461506560	301068960	230821456	200056560	202297312	123330352	192190400	163129616	148217680	180488544	185377728	122116824	177120368	151778384	84162416	108025264	156635584	510377312	284152640	128788544	357060544	217463296	216035328	185916432	181069744	278132096	88980920	129877656	80632328	261846768	166368960	177401664	174840032	296190496	94040032	475238208	229696032	469181472	354139616	237469648	138211168	181330480	80636528	120432960	106432792	153194704	92629688
P0C0L4	GLCVATPVQLR	y4	438552	120273	1679394	2224042	1365603	1442682	1759469	3517987	1356243	3902901	1980249	73990	166290	1292675	433506	2224650	3347133	4938975	5858179	2750760	10434099	6018612	3874214	7164767	2039675	6185707	337304	5100195	4013792	3008942	2141758	4021128	5954014	7319663	4123272	3660734	2611114	5131525	9453903	0	2535490	2001423	1402836	2952737	1348515	3324398	1967649
P0C0L4	GLCVATPVQLR	y3	32009158	20990140	15253094	13836733	13465776	8172653	12770576	10796761	10769029	12228271	13150249	8571367	11391071	10077954	5575309	7490431	11522931	33920384	18049366	8237946	23010246	14027283	14596050	11902710	11766626	17530686	5513486	8569054	5989766	17527214	11085303	11885005	10672139	20633548	6114610	30831882	13788378	31232834	22563864	15579823	9118921	11284414	5507946	8348593	7264471	9471434	6315088
P0C0L4	GSFEFPVGDAVSK	y10	19059400	18991068	11806671	11126239	12542019	7774352	11952084	9009891	6771303	10189315	7240946	6271459	9690519	7566401	8131635	6927419	6407987	16628690	10233790	6266240	13941708	9353011	7354007	9030228	4807326	16371615	6308943	8451826	6986710	6044178	10276995	3225046	10157536	13461227	0	20937040	3236044	13938139	15766625	647119	13199700	7474598	3744953	9979242	3218586	8031381	4483892
P0C0L4	GSFEFPVGDAVSK	y9	90096160	92864376	56833860	51811488	62616212	38968288	56238092	44384656	33618776	51544344	35624696	35548884	54407204	39506692	38297112	31889184	31156314	88555984	50227120	29955384	72694880	48664716	38858564	44468816	23832058	79247792	35873200	44782944	34578028	35122268	57900716	19605974	59108484	70089280	25761	114514656	19660848	69794760	74860040	3936737	68538952	39423064	19532000	51484000	18559180	41129828	22353814
P0C0L4	GSFEFPVGDAVSK	y8	345828288	361927520	213098416	196504032	253467312	158633216	207832864	186100656	122691032	203371664	135362784	136811440	209184704	160322000	145031696	121598152	119809408	354584704	198881056	114748184	298549696	193565600	152723648	170314064	104097272	306246400	153329840	165444448	132919456	150612384	226853312	77858024	236179552	280072480	17170	461304064	80399568	288222720	298821920	16877326	270556352	146730832	74382696	211771744	76572504	158103376	86652104
P0C0L4	GSFEFPVGDAVSK	y7	26946542	27109626	15668315	16551331	18550720	12695106	16818186	14755080	10376675	16307887	11260589	10743274	17395282	13125489	11516474	10325996	10499036	30060904	15422237	8841945	23453374	15164468	12675001	13741136	7850126	24884404	12472805	12880283	10838771	12358098	18877268	6597247	20033830	24269520	5281	33880652	6703038	23031016	23697362	999401	22752628	12499839	6673284	19244806	6509088	13720541	8220648
P0C0L4	GSFEFPVGDAVSK	y6	67902896	70448912	40995900	39684884	46408820	30764666	39849588	37249204	25994270	40633640	27706626	29319978	44746492	33782436	29160748	24810644	27134868	74235792	41564844	22570072	61622732	39215984	32481416	35409796	20039198	62433152	33001632	33710500	26578522	31310978	46944148	15659402	54559952	57821896	17290	91049968	17005692	58754276	58572520	3201713	58160268	33712616	16601297	48057748	15774544	31319434	19525172
P0C0L4	GSFEFPVGDAVSK	y4	52300388	55933528	29690210	29822990	33776668	22633930	31333526	28769972	19637600	31772116	21761754	22387558	33619800	26046676	21060202	19705996	19418408	54966596	29241230	17339666	44410128	28090314	24125492	26390756	13678417	45294652	24238738	24058800	19738912	23849108	35858940	12688680	39705508	44898936	0	70070096	12925609	44313256	46083524	1800222	40241192	23083478	11779753	35948096	11199602	24168858	13782970
P0C0L4	GSFEFPVGDAVSK	y3	24261774	24995730	13805001	12626313	15404681	10039988	14583221	13100012	8507151	14522209	9869472	11012388	15628167	12478214	9120740	9067994	8903942	24563640	13976526	7234347	18676768	11423515	10335184	10934235	6522217	19920998	10797460	10942610	8871795	11570080	16215072	5440918	17196064	18865430	0	30908914	5353473	19492816	20960856	488995	18403500	10437596	6039930	15816739	4576796	10842441	6354960
P0C0L4	EELVYELNPLDHR	y9	4316868	1327855	1444536	3101881	3395737	2289833	4016027	3703667	828627	870646	792010	1576795	2613694	2754003	605047	649342	771611	3739628	4350435	687478	436671	1763952	1679237	1994535	0	5541062	4810044	1523532	2885133	4978620	327100	660761	3209381	1570900	120499	12525465	4523146	9122386	4723195	23566	0	1859354	790639	3836004	2618380	2779248	1435751
P0C0L4	EELVYELNPLDHR	y8	14176129	11858441	8247414	9611217	11295962	7687893	14512416	9863387	6460628	5126942	6393301	6061024	8076617	8047456	2482020	3302719	5875429	18390616	13131332	8377870	2764957	5650547	8577117	11263451	0	19336358	12596107	7476760	7038409	16352482	4810894	6281068	9124739	10899296	232815	32589602	13570567	21057026	18656360	159127	0	8538691	4398804	10451913	7678387	8276715	5409685
P0C0L4	EELVYELNPLDHR	y7	46034576	46848948	29784858	30681046	32156296	23955242	47927088	31265284	27150464	18401676	26296526	20522760	26132034	24496694	6997758	14633776	21037986	67764728	39181676	31181158	9542525	16027933	28146552	41616476	203841	60257152	37400032	25499284	19968620	50495688	22782818	27347324	31572242	43566172	994980	96452928	43106804	59230740	69608840	1066165	0	31635002	15314932	34183580	23850542	30391690	17466948
P0C0L4	EELVYELNPLDHR	y6	69212256	73490872	44529928	48620776	49590276	35806568	72011296	47288784	41120792	28131106	39356520	34096140	40397096	37326236	10458430	22278216	31142814	107562088	60855728	47880984	15357557	25469232	43727680	65124616	445679	91972136	54933200	39613824	30685478	75980136	36851424	42434152	46204908	67537232	1255877	144984992	63511456	91151792	105521352	1224367	8370	47790000	23888790	51989184	36412732	47374296	26454574
P0C0L4	EELVYELNPLDHR	y5	212003216	220468512	138414928	142845200	156027248	109247440	212635200	142076864	129715632	87111880	124170664	108540568	120561800	110589592	34387128	70551224	99209072	334901632	173841312	154707776	48566424	78090384	137222240	204377136	138611	268788992	166684000	121266592	92539040	230208976	115834384	133243688	143029040	216462544	4697918	432712288	195108976	269844960	326036352	4428570	47012	145797504	73186272	155385552	107961352	145543712	82964800
P0C0L4	EELVYELNPLDHR	y4	21991456	22206832	14700678	15014526	15422558	11359015	22849172	14107804	14610704	9300705	13281160	11388109	12989213	12072108	4359768	8070530	10693078	38685048	19289120	17199040	5500807	8211693	15107238	23300212	411435	30503084	18158984	13507488	9559895	25125130	13082068	15531097	17122806	24492994	448630	46175888	21118508	29098816	34763464	342912	599680	17082664	8505763	17291962	12459910	16349469	9556909
P0C0L4	EELVYELNPLDHR	y3	40325980	42931424	25576444	28770354	28017680	21042032	41935624	28537254	25185344	16828216	24222468	21909660	23599834	21059198	6384183	13964005	19059174	68894584	34420428	31046180	9710442	15066554	26943860	41394156	296438	53774248	33240888	23623416	17478150	47797104	23076746	28847840	29041868	42751396	593011	85141864	39188740	53552320	66122460	867181	2564	28526070	14626141	31588054	21995930	29393954	17130602
P0C0L4	TEQWSTLPPETK	y9	8904658	3607363	4233446	5903671	4080031	2073482	4358440	2886941	3161622	4297745	4304724	1471953	4597911	4336950	2274608	2565007	3530527	6408739	4882232	1483285	7357761	3125315	3533552	3223499	2432211	5576364	2037531	3231394	687582	4287192	3503290	3652679	4634073	6864995	3164599	9907988	3832179	4443641	4999434	5442234	3759528	4277146	317628	4073977	2048671	2044115	2388594
P0C0L4	TEQWSTLPPETK	y8	17681076	7224933	9189128	11794861	10000640	5313801	7965184	7232681	7583983	9279169	10251243	3947748	9389974	11707189	3929259	6107470	10421749	16275362	12373683	4261545	17035644	7364108	9271726	8168321	6066052	12567316	4329892	7698593	1633208	10612877	6823612	9049764	11115811	16930322	7671581	23679280	9370900	9780338	11811131	13260699	10666226	10772067	1876149	8815928	4888776	5261182	7477201
P0C0L4	TEQWSTLPPETK	y7	5604849	1540646	2223966	2731958	817494	679492	1407670	1639727	734865	1935857	1057481	250561	1635910	2498569	873043	1596971	1718745	4703940	2701630	2076266	5676288	1408215	3300956	1386960	1821896	3272797	807184	1292449	503838	2272620	1413148	2245420	2410390	5687712	1299120	6928620	818919	1936979	1987833	3336482	2441188	1778406	552943	2676264	492229	1888846	1001012
P0C0L4	TEQWSTLPPETK	y6	6853389	2006885	2453680	4953820	2839150	1216790	2876313	2375550	2486973	3143166	3659480	440201	3678200	3337323	1741617	2264460	2790477	6987670	5070992	795142	5996329	3069679	3088167	2599580	2447847	4575360	1367300	2343280	276198	2925887	2521396	3117474	2941565	4815957	3501767	6848014	2488954	2894449	3968836	5476719	4632754	2422618	369570	2743521	1216099	1598240	2106952
P0C0L4	TEQWSTLPPETK	y5	127701632	44116200	63093940	86369144	61541732	35557980	58377416	37671788	58433124	61456792	72225920	27267380	73675536	69615504	31341222	41854668	65185352	105332136	77039016	31740732	105213312	49978452	57759084	52600516	37317984	81882776	32569886	48795808	12115008	69430264	49233220	59609212	77555672	112693664	51736240	146869904	59614860	66715240	78043608	86443928	69941168	75098160	14220533	72142560	31610452	31881178	49465892
P0C0L4	TEQWSTLPPETK	y4	13339710	5001164	4816478	10022079	8167720	3379596	6085843	4956363	5996104	6894857	6862619	3747150	10191048	7689845	3649506	4365429	7037690	14438261	9413858	2444064	14067511	5764515	8223440	6043445	4583079	10653834	3082670	5950872	1275667	8718302	7918707	7701646	10840109	15437130	5537951	18384650	6454717	5270748	9292834	10072917	9044331	8670510	1500559	7994997	3898431	4650338	5096511
P0C0L4	TEQWSTLPPETK	y3	1434419	81728	129789	363638	3222966	22175	373702	9817	1012806	301852	91574	76422	362911	253126	32120	36882	466821	525381	21193	21535	1165519	102613	2593154	40305	39404	295051	11380	153602	91560	367326	3112968	16510	375262	1197824	68425	520220	33746	55763	145107	606914	211685	490258	22675	623693	40893	456110	147610
P0C0L4	DHAVDLIQK	y7	77990144	47816676	44711784	69438912	27598722	34523348	42991232	38761024	29729962	41247020	32668280	23706234	44264772	22115962	10556567	35705008	25176716	66758192	47033980	22778876	38112860	24421794	32426742	28683250	28423516	50696748	21373300	20498336	16986978	39831396	42398088	36154780	42142656	50603176	21419626	87303960	27882960	49671012	60122376	47991580	34770716	22916132	7155880	20544332	20541272	22539340	7805220
P0C0L4	DHAVDLIQK	y6	38093228	22235368	20958130	32960352	12714228	15601409	20046302	17954520	14231405	18405334	16012369	11498206	20930226	10493730	5010998	17460826	10950453	31240414	23826686	10913354	18868548	12180960	16799562	13283333	13354425	22728734	9544691	10526366	7405952	19171518	20845308	17430564	20894276	24041088	9662734	38671264	13421247	24588612	28500008	21915096	17385770	10440996	3441616	9993864	10526092	10369799	3607006
P0C0L4	DHAVDLIQK	y5	21810234	15838156	12323927	18366848	7999258	9508618	11393710	10816138	9263670	12817628	10681816	5203055	8364373	2549813	3060868	7486616	6945675	20274920	14334432	6911234	12243716	7389765	10275180	8548497	8405125	14242578	5798815	5789486	4674413	12060261	14290176	11010591	12327699	15034582	6510701	23937968	8053191	15391632	16911828	13157570	10260145	7255607	2164445	6449555	5945625	6974410	1705270
P0C0L4	DHAVDLIQK	y4	26611300	15887754	14697952	23310160	9325421	11868175	15370556	13190690	10850088	13578192	12570108	8522634	16168244	8569198	3717774	13589620	9861610	25132264	17212102	8702776	14602357	9128050	10939909	10697806	10308579	18534206	7378455	7498455	5948716	17151352	15666446	12904015	16284526	18764562	7890870	29900648	9983354	19213604	21373842	16536970	13368908	8680711	2842092	7779153	7373958	8955483	3110900
P0C0L4	DHAVDLIQK	y3	24577614	14855209	13883887	20277018	8209082	10836155	14299018	12624122	11326385	13609494	10266749	7746701	13931426	4643976	3392349	12118390	8922205	23158880	15398391	6248606	13351543	9601206	11156347	10367285	10119963	17083742	6858671	6355773	5648047	14764376	15661937	10125204	15423758	17638476	7779886	29455790	6150153	19647884	19914724	16505322	14316079	7375631	2754041	8348062	5041440	7881233	1862336
P0C0L4	ADGSYAAWLSR	y9	9100289	5856282	6892530	4823564	6090035	4931340	4552480	7631945	4410669	6104278	6417885	5290812	5159444	6115233	1844270	3231425	3711506	8697287	6225801	4966582	7021782	4087292	4341476	6865610	3450874	7853816	3402056	4920454	2342027	9309952	4821425	5611826	7903137	6914712	0	16781576	7899896	10061933	7848092	4913136	3961968	3595091	2983621	3743084	3114850	4408085	2740237
P0C0L4	ADGSYAAWLSR	y8	3966232	2909784	2411935	2588682	2627528	2111685	3197547	3410623	1734058	3042523	2857323	2378047	2366957	2926653	1046919	1599053	1347044	4082893	3015320	2270394	3474265	1880020	2016315	3653453	1552467	3628753	1569902	2291581	1522475	4628745	2038519	2587036	3833482	3471415	0	8630367	4039293	5046235	3473927	2102276	2047355	1443582	1561672	1627632	1437467	2114978	1391398
P0C0L4	ADGSYAAWLSR	y7	19662282	13568912	14160292	11232734	13395407	10361799	14842290	16144401	9067355	13305411	13153699	11930690	11740918	13032303	5028026	7959616	8304100	21474828	14485565	11603603	17869394	10265050	9585277	16942344	7602736	18743660	8011995	11146765	6575418	18880970	10225322	13523309	16973700	15914793	44520	41655076	18554250	25477094	17733936	10216142	9152406	9912526	7044035	7546052	6526366	9651016	7129192
P0C0L4	ADGSYAAWLSR	y6	41661152	29820016	28467238	22712084	26398170	20114670	30115246	32962384	18403702	27210414	27663994	22669156	23212960	25981614	10181855	17347186	18371284	44406528	30486134	23426072	36135388	20456058	19978924	33927264	16292607	39062168	17241284	23337088	15103520	42343196	21781872	28299688	35326220	35030120	995233	88788640	39457040	52968608	37410056	19737838	18291988	24087792	15066285	16213320	14745504	22675610	14079615
P0C0L4	ADGSYAAWLSR	y5	34851216	24429276	24359618	19253972	21020974	16182446	25165528	26539298	14853702	23684624	23258880	19722548	19691974	21496930	8268148	14535197	14977083	37852108	25538968	20145364	29962402	17211760	17110840	27316044	13163665	33657076	13983836	19512924	12670887	35849584	18231650	23834844	29331568	30037156	72749	74964008	33678496	45750224	30977698	15857570	15128312	16942744	12336465	13426582	12347522	17969934	12349472
P0C0L4	ADGSYAAWLSR	y4	23301074	16759165	15217279	12272053	13715914	10579794	16740274	17541040	9988788	15187657	14769334	12573117	12748644	13791964	5200517	10221659	9244859	24192652	16584502	11734464	19603348	10986211	10907714	19268282	8145138	21628102	9331087	12157793	8342370	23701652	12118997	13552136	17827880	19743012	29874	50678748	21811192	30488434	21136660	10105993	10013456	10350385	7740365	7893659	7562935	10917872	7807968
P0C0L4	ADGSYAAWLSR	y3	14807987	10732444	10232699	8567651	9383906	5027603	10800857	10589003	7114597	9738452	7551039	8399069	7868420	9120009	3321607	5986312	6303910	14556316	10153816	8479298	12250809	6202273	6998478	12085488	4567730	14390583	6300693	7338346	5267444	15818988	7605737	10414117	12376866	12155305	20618	32330568	13817844	20386430	13684113	6692545	6128313	7385893	4900975	5492854	4983513	7535652	4760150
P0C0L4	VLSLAQEQVGGSPEK	y11	43124352	52275432	35672848	55705692	45944244	24236226	33753596	34195808	17610844	36430172	29185412	34881036	50854048	39436728	28827724	24924300	16386300	54133048	55704108	14804620	41330080	31029802	29529784	32811288	36250812	42390792	21844346	16639497	11762149	30175388	22598050	23036560	36021036	71554192	17386504	98819488	25880022	40255468	45404444	28029628	28689002	15693077	15363934	12148462	15585597	29620422	12904003
P0C0L4	VLSLAQEQVGGSPEK	y10	32627418	38873936	26242910	40889020	37012748	18755004	26654996	24926752	13568166	27123512	22397336	24822940	37037564	29569376	21648298	16888796	13408143	40313912	40723704	10466135	31462020	21695624	21921496	23979588	26085844	31470876	15437808	12243342	8457160	24055894	16728961	17245910	28444622	50700040	13281430	71405368	18469168	30359878	33470530	21022876	20030064	11155825	10525334	9039069	11196821	21956752	9932516
P0C0L4	VLSLAQEQVGGSPEK	y9	38060220	46411264	30102730	46732776	42621732	20999540	30750816	27859030	16880990	32547172	26104126	29671154	40556668	34212716	24089458	18884008	16165622	50401084	46635764	12612009	38921216	27149946	24993796	27408352	32000248	34721052	18877446	14618580	10866652	26495790	22172192	20329954	35054700	56892716	16929316	82350504	23358358	34589884	38728784	25196322	25444508	14442276	11653675	11424293	13625026	25302124	11976684
P0C0L4	VLSLAQEQVGGSPEK	y8	22317954	25857372	18788590	25954758	25875086	12153013	17523718	15708251	9340894	18815708	15182166	17217718	22652414	20296294	13874870	11855626	9635497	30063170	26937606	7293417	22502146	16092803	15754441	15217713	18746964	20404038	10281238	9210502	6064250	15747628	12259263	11832635	19798318	31808124	9710822	47044600	13364392	19478668	22829140	15294068	13913359	8743584	6041582	6236566	7639557	13580215	6879973
P0C0L4	VLSLAQEQVGGSPEK	y7	31170442	37772040	26014472	37741368	37331412	17813856	25387516	23174676	14309741	27618668	22510664	24633470	33215500	28460436	20032150	15996622	14532330	44189248	38466012	10567629	32661100	24252430	23519004	22674086	26836536	29094836	15133811	13450670	9212894	23263008	19306480	17639648	32580232	47687832	14941368	69985512	19807244	29108902	33165096	22677428	23118930	13235384	9262050	10256438	11763746	20765794	10879704
P0C0L4	VLSLAQEQVGGSPEK	y6	77995104	88866880	59970664	92820216	84558480	41319628	59854640	53987480	33312788	65102916	53011248	59446660	78292432	67182000	46002572	37937588	36253040	103755576	89968560	25078436	77394256	57544132	56006448	51940712	61661572	69926240	35763996	30803708	21395916	56270444	44319576	41289072	73557616	108647416	33597828	165392544	45393952	67558184	76162808	52250508	52736224	28971906	21445912	23290106	26415980	46693472	24994310
P0C0L4	VLSLAQEQVGGSPEK	y3	81267920	93747248	63642448	98045536	89628896	41809084	64199788	56475028	36942280	71948504	56102508	58509940	84348584	69541664	48423108	45974168	35709712	107769264	88369024	23698340	78348992	48493960	55846664	51097504	62959580	77494592	36226108	31990482	22358800	64007408	48103076	47592376	79693200	107422464	33757380	162031152	47153828	69656416	86313056	53101676	49244032	29509442	20270014	25336140	25994962	46402884	23694376
P0C0L4	SHALQLNNR	y7	27626354	20509598	16360766	7866859	20652662	3753591	15813572	14476972	17542894	37345652	17588382	14194942	10027526	2350309	7443407	14408711	6009595	30138686	17705288	5268078	30708200	32058462	14224483	16362459	27184788	13132019	2578732	7989856	5105409	6009840	29679186	16581810	23858744	27828950	15712442	29817736	10797828	12846115	14119134	19898354	34795188	4470072	7899772	9229800	6315951	17633958	2733106
P0C0L4	SHALQLNNR	y6	14956296	10792223	8514811	4083427	11005329	2274031	8303007	8196934	8569846	19850606	9431587	7648302	5680258	1149542	3866891	7455468	3407622	16173084	9321020	3113314	16342851	17543776	7621060	8344586	14905430	7182064	1447987	4427795	2819395	3495475	16497135	8559726	13199246	14820460	8243004	16168432	6567342	7116968	8439440	10424966	18859418	2869826	4213467	5041253	3721052	9365255	1508846
P0C0L4	SHALQLNNR	y5	8429000	6870937	5268728	2424069	6699240	1256132	5213885	4651100	5425840	11693710	5468063	4669503	3226761	554671	2421343	4216290	2023895	9786564	5615880	1743485	9486982	10633430	4600009	5354685	8197205	4326536	776736	2667842	1646367	2257873	9645201	5572909	8155906	8991932	4997247	9502815	3388580	4175431	4311309	6562678	11264155	1498738	2391861	2727473	2037768	5389249	1000137
P0C0L4	SHALQLNNR	y4	5761764	3197256	2939257	665122	3058551	1133665	3053899	2364688	4104012	5477118	3234686	3131878	3039235	258107	963674	2494072	1759966	4043281	3003568	1721297	4476298	6168250	3114311	3560928	4745480	2047702	134506	2057773	820386	1955825	5051946	3475785	5804805	5711914	3094008	4949142	3143543	3195265	1511463	4684882	6456771	913568	1648695	1733918	2432477	2808624	434220
P0C0L4	SHALQLNNR	y3	2324043	2419493	917064	1318265	2004935	164932	1591365	1563667	1356067	3775374	1343348	1172663	893007	390808	577722	1218785	139347	3269022	1652163	738125	3013000	3072813	1343675	1897356	2792255	1227986	71941	615241	537329	31736	3180053	1274941	2526771	2884069	1844922	2801420	764084	1741193	1041287	1929120	3364040	550353	1009227	904714	537890	1594548	311980
P0C0L4	GLEEELQFSLGSK	y10	1863859	3253013	2417289	2364113	1072652	1764235	5546516	5248712	2847624	1374392	1298881	2979406	2596117	1935716	1118141	886876	2754141	1240040	771893	1883759	2101425	3356401	893646	3677618	1725522	1045395	461234	470023	702058	2864980	846737	916369	623620	1813454	82959	3639285	1259737	835950	5144412	1633886	8262	1055297	644288	1963748	354912	798472	245426
P0C0L4	GLEEELQFSLGSK	y9	2503796	3928171	3157089	3187899	2381393	1995020	6396428	6755697	2598482	1523468	1348391	2018630	2766683	2418801	990839	1021515	3889604	1990346	1327693	2448816	2048499	3372775	1031193	4862094	1891442	1632767	870061	831896	977372	3583440	720293	1279062	1114565	1276287	98731	4677299	1403384	1223369	6692280	2008406	17533	1762119	837245	1987804	658366	1404880	325563
P0C0L4	GLEEELQFSLGSK	y8	3481494	5468488	4286574	3994222	1498285	3137684	13556985	12040484	3855254	1380787	2030686	2848336	6673163	5339864	3289848	1566743	6637709	3398698	1841994	5188750	2737213	6729705	1495056	9926932	1451902	2751454	1782163	1204702	1643484	6433552	683191	1901306	870715	3697733	474363	7480336	2244476	2166867	7448900	3485413	77862	885151	1320037	3539101	2200119	2238910	494829
P0C0L4	GLEEELQFSLGSK	y7	3456884	5612027	4639533	5965593	1572786	3822977	14518077	12250578	5331962	1265811	2554402	2933467	6088036	5027123	1617236	2116849	5883938	3414374	2118502	3891486	2596635	4836052	1787829	8212190	2325467	2753278	1109107	1326402	1532783	5375472	661138	2203443	1555421	4028609	351089	8603354	2424528	1976860	10650957	2833225	231990	1262888	1113529	4578236	609177	2396469	534217
P0C0L4	GLEEELQFSLGSK	y6	4745227	7313738	6913719	9746589	1671391	4810906	21807052	20448770	10743858	1862461	2863184	1331200	9495014	8608855	3261960	2293985	10437566	5200773	2456493	8190101	4650203	8281646	3373433	15864617	3345824	4261129	3102306	2160062	2108416	9825067	1582111	3023952	3068007	3675844	330447	13027938	3244621	2777779	17503620	3958709	636871	3217578	1801623	7415455	1978797	3654307	1074595
P0C0L4	GLEEELQFSLGSK	y5	3638856	5896521	5024710	8391656	939734	3368268	15317055	12128670	7361679	1237008	2431745	3817151	6243867	5902107	1172586	2042424	7509188	4575160	2008444	5495207	4405944	6601887	2723619	10574403	1505731	3229833	2187219	1452263	1714881	7351914	2023827	1756360	2021135	5137027	375814	6195000	2127837	2236800	7562245	4553292	203882	1660354	1226619	6127980	1171326	2701797	691171
P0C0L4	GLEEELQFSLGSK	y3	4632271	6762527	5715436	11529045	1878779	4057763	22642028	20139560	11461481	1330319	2150446	3603381	10365196	8605039	1499311	2493923	12267616	5012999	2272016	8696489	4544006	7934917	1067106	14900744	2405694	3616388	3255321	1736381	2037036	11085225	1224763	2617189	3768642	2659967	541798	5062513	2761269	3138095	3731523	5789692	1173445	2605776	1552760	6923639	2748205	3144526	1050182
P0C0L4	CSVFYGAPSK	y8	2647162	2676903	2233885	2128426	2964756	2076839	2097681	1426579	2057515	1500844	1306948	1306253	2343450	1203931	1152509	1482714	1490840	5148444	2769178	1716760	3392186	1471985	1923378	1412231	1771712	2594468	1027505	1455213	614433	3027443	1873997	2094945	3272674	2718600	946355	5563484	1577448	2885526	3250220	1901938	1299078	1822824	1239336	1414202	433775	1480032	1190516
P0C0L4	CSVFYGAPSK	y7	5841062	6982583	5656654	5885912	6499825	3225487	6003831	4070940	4116441	4134642	3518828	3260597	5563091	3143715	1728656	2811339	2722164	12231249	6611187	3319401	7192598	2607003	5074323	3466522	5462239	6617457	2545318	2759350	797526	6399294	3927738	5126599	9126565	6871886	2949708	15088052	3997910	7760594	8313341	4554097	3688587	3592883	3559120	2919793	1889545	2721344	2843406
P0C0L4	CSVFYGAPSK	y6	5394521	5879752	5895903	5746489	6030860	3257315	5196884	3436673	3985164	3105262	3713446	3579356	5285978	3876021	1961767	3005899	2937230	10755680	6170611	3174954	7521204	3615027	4268232	3546039	4797680	6433846	2362038	2676716	1453897	6164088	4523849	4634140	10119795	6497426	2566687	13148045	5269040	8174590	7135469	4030288	3368892	3705526	3026537	2780194	2672788	3275263	2427691
P0C0L4	CSVFYGAPSK	y5	4790614	5310392	5935852	5175892	5783626	2660910	4915674	3307829	3502547	2891904	3549371	3182875	4818855	3631494	1762387	2660526	3117764	10652615	6791977	4021614	6999895	3418593	4475119	4067030	4403234	6613350	1986589	3238645	1005370	6871278	4158037	4940079	10706236	6563403	2707305	14105217	4603510	8088087	6412887	3896696	3777557	2872066	2915800	2950995	2445111	2869659	2326568
P0C0L4	CSVFYGAPSK	y4	1464836	2114770	1784636	2083773	1936306	711209	1183200	817175	1057763	1183581	1155711	645585	1987337	1159458	324285	380476	850917	4642187	1968581	875346	2399199	910052	1323549	961651	1725269	2173271	789955	700488	370040	2828779	1449677	1673507	3556610	2510918	929436	3715677	751714	2491256	1900680	1316968	1230691	862932	978088	797207	674013	911402	967029
P0C0L4	CSVFYGAPSK	y3	20145298	20642734	18422014	24355192	22155866	11766359	18724584	12796647	14027114	12166882	14620170	11733447	20371424	14422837	6721088	10719056	10848508	44954912	24228404	12343985	27304028	14187737	19383290	11978879	16354889	27153998	8751986	11942308	5066864	24071992	18031616	18346662	41103740	27612228	9721530	53804572	16196085	29422282	25266410	15380330	14187162	13507745	13532255	11381139	8256552	11394407	11667911
P0C0L4	GLQDEDGYR	y7	34580016	19773640	16611188	13038804	15394797	9657743	11613505	18297380	14951530	17961176	16506249	11577949	15249093	10657417	7632707	10346755	8136269	40667412	19438998	4087471	35334924	27981832	15120827	16517490	26600926	22672558	9687402	10478208	10238277	10783291	19353288	10695926	14456288	24686560	18102918	39545964	15669385	21289924	19966094	15966860	19922978	18662948	4439038	12089133	4137917	14542911	7249820
P0C0L4	GLQDEDGYR	y6	71977920	41464008	34820584	27956698	32537980	20403124	24552950	35389056	31049214	39925240	35124996	23727602	29359150	22920998	15357994	21504652	17043944	87014920	41569148	9751890	67157312	59167184	30384160	33395758	57338800	50101808	20572304	23285662	22875598	24113160	42581700	20870288	28685094	56444960	38199504	84631072	31500380	42309072	43562728	33571576	43192108	41519208	9034912	26287064	8886407	27505226	16322601
P0C0L4	GLQDEDGYR	y5	36669980	21149562	17995208	15099051	16019475	10581539	13277943	19604870	16256825	19842726	18669458	12576004	16057012	11892602	7911134	11570898	8723659	45885080	22930962	5237407	36685280	31256210	16384048	18226282	29596614	26779766	10811042	12696589	12578814	13725748	23747864	12599252	18176048	30484778	20566144	44405920	16677776	22838588	23298964	17358690	24266154	23605638	5337173	14355035	4817334	14472525	9188338
P0C0L4	GLQDEDGYR	y4	31910930	20538922	16481797	11267019	7981575	7933834	10561793	11753781	8154504	20502304	16032764	8926493	12727897	12997349	7789618	12188956	5604040	44589808	22463398	4608161	33081046	31543014	16107995	17797302	29448546	27579618	11047991	6355417	12263139	15449582	23927350	6100599	9001290	30340402	20148164	39313800	8215648	22836480	20836758	16734888	24508824	23567848	5141084	13677411	5719418	16057776	8567901
P0C0L4	GLQDEDGYR	y3	93785928	56872360	44302492	39668500	41640072	26967818	33797460	50402748	42678348	55624664	50016684	35227800	44361392	33701960	21446850	33170982	24335132	125770768	64106084	14376859	92013424	84023600	45405356	45512144	78686568	72401160	30614880	35126120	33486754	40458016	63957612	34665620	52086248	87165744	56174564	119580968	45384492	62081464	62077292	44580028	67331008	65503964	14413205	40694936	12755538	38559468	24945408
P0C0L4	ITQVLHFTK	y7	16369563	20067230	10957056	11539738	9112735	9427902	19364254	14800823	9654366	7910825	8726311	4505754	10881340	7921514	1365946	4187068	4682093	18432590	7915871	7693288	8694085	4949632	6944790	9635985	4831498	13811634	5423304	5260381	3700334	9217524	6563314	4979653	4390349	7898692	4036691	19507212	10609353	20929036	17603358	6519941	3745433	2756018	2632500	4580231	3030762	3748740	1402947
P0C0L4	ITQVLHFTK	y6	36944192	33108408	16709310	19397140	13696890	15140632	30714662	24297566	18619908	14017893	17450902	10012851	15506945	8822259	3667095	4897545	9595488	43660024	16414921	16997044	17389062	8638251	10698493	16486516	9733225	27520004	9159500	10078399	7709436	15571846	8600402	9301389	6341547	26262768	7469531	48232576	16760131	34533468	29003592	11325804	8285440	13612762	6763855	8823216	8242458	9428432	977682
P0C0L4	ITQVLHFTK	y5	31851952	25834094	14710780	20199354	13430878	14266642	27287566	23705094	16917870	11487904	16425509	8572186	15161485	13946368	3115592	7528532	8840798	38655028	15500323	15757871	15118335	7504301	8814922	14685042	3132019	25045056	8973426	9581342	7088332	15325278	7175309	8760413	8773297	20353398	6803539	38483708	17335006	32122798	27821296	10230479	6217466	11496804	6016837	8543497	6696868	4961914	4516464
P0C0L4	ITQVLHFTK	y4	28386718	25764672	13801245	18691322	11499555	13637627	25758190	23127736	16717238	11748104	16496416	8782753	15539113	14415093	3072533	8081870	8025990	35094892	15286408	15036959	15482085	9095292	9157693	14514652	8959102	22904926	8931472	8870686	6887550	15131605	7305903	8973935	9787962	19032244	6658640	34906868	18452998	30698058	26851492	9633262	7793694	11039222	6188576	9141064	6615532	4218180	4712555
P0C0L4	ITQVLHFTK	y3	22196494	21193132	11105479	16589490	9524938	11048426	21962316	19817152	13555248	10411870	14077044	7159854	13835635	11694521	1861841	6326803	6787783	29329142	13054817	12654157	12372204	6767669	7366566	11715439	6636650	19647362	6575076	6712823	5979184	12466966	6158175	7218339	7635789	16451474	5257085	30308058	14977847	26236076	23091786	7728083	6640460	9619066	5148138	7207138	5811185	3827696	3920508
P0C0L5	AEMADQAAAWLTR	y10	1345604	3032066	6796775	4321709	953777	3986662	6065500	3439218	4404868	1996580	2960852	4099134	4009834	2583180	552791	490317	1736266	4745108	1135634	542779	196050	311931	826229	3324003	55974	2002193	688760	678285	1047905	2881593	1190357	779214	1661068	2575203	12036	3759511	4724774	2880526	8650241	2507875	11781	859280	669806	4084695	1066958	2955077	681863
P0C0L5	AEMADQAAAWLTR	y9	2468784	5074577	9419620	6878765	1355512	5054834	8164672	5761886	6436481	2825323	4713997	6443503	6289072	4281307	1138398	1233412	3517393	6710213	2037359	1188522	222782	647941	1506876	4842192	98613	3851614	1172132	1681585	2056570	3825630	2337102	1531890	3263940	4020618	915	5928238	6855071	4958937	12835009	3686016	38271	1938016	1007384	5597112	2369099	4604595	994869
P0C0L5	AEMADQAAAWLTR	y8	2089915	2935816	5944129	4416889	1184104	4333027	6147159	4623680	4380490	1863844	2595689	4973959	4996358	3071608	480395	1221085	2837721	7269251	1829330	181521	124733	470127	1195636	3632774	50180	3299648	867083	930271	1248094	2679184	2618772	496597	2475456	2014671	0	4426205	4780444	3789800	8996604	3243841	13505	1402558	612985	3941817	1990732	1961597	547610
P0C0L5	AEMADQAAAWLTR	y7	4602611	6818719	12994157	9124703	2047299	7940086	11578269	8201008	8770000	3834084	6595385	9311849	8958756	5626788	1534373	2389598	5552307	10189206	3419041	2001002	499494	1254776	2651788	8857084	39792	6698612	2282500	2256878	2901277	5492726	3357944	2299067	5368992	6028995	3500	9402195	8939194	8083121	19187250	6010518	0	3165855	1571283	8054425	3817530	8239728	1543928
P0C0L5	AEMADQAAAWLTR	y5	3438880	4457164	8466441	5690808	1587051	5723861	7582277	6188899	6182452	2737650	4301990	5875313	6195616	3469869	1002460	1524886	3817308	6444303	2453446	1512623	317867	450865	1495889	6326891	0	4230133	1340669	1631093	1920604	3474393	1931552	1521264	3460585	4077290	11960	6633703	6397308	5843615	12926618	4067849	0	2297113	1023343	5144790	2595554	4998200	757917
P0C0L5	AEMADQAAAWLTR	y4	2356019	3175875	7718752	4764104	1415187	4235596	5540008	4365251	5388206	1039148	3030871	5086050	3875988	2609109	380793	1575613	3061125	5829234	1758869	1014735	402896	803604	1611891	4065022	56169	3660896	513468	1296814	1253289	2103917	2098295	916576	2279853	2536701	0	5561452	5041598	3419804	10433364	3155361	49743	1642291	903021	4499051	2009537	3880122	804064
P0C0L5	AEMADQAAAWLTR	y3	2755130	3378363	7455670	4875655	1242676	4571155	6565211	5486042	5099309	1890383	3413312	4094867	4418551	3024114	273391	1141022	2959619	4732138	1692390	999019	304498	598397	662169	5347665	43143	3836997	998441	973423	1417364	2722516	1495876	1001092	2667073	2842695	97702	5839776	5632191	4806155	11093772	3085267	63710	1447440	460155	3635866	2091854	4302775	608777
P0C0L5	VHYTVCIWR	y7	2544572	7123381	6523851	15553476	0	4866713	21387282	11457807	5909456	7458194	5823224	7716278	9061570	9677173	359559	2381071	5321065	18330018	4729164	15634348	4282919	2450395	6892217	16266921	0	10589870	6464824	4946745	3723513	15029884	3829812	6678724	4599095	13224545	87	24923456	4782419	31001588	19898522	0	2104747	6403166	6922624	7463971	6373947	10250137	3870108
P0C0L5	VHYTVCIWR	y6	1310970	3895832	4280107	9043723	51571	2325356	10970562	6302747	3399892	3589774	3077879	4537158	5231395	4723333	6189372	1762023	2968226	10028836	3548344	8959702	2473956	9613727	3998006	9223778	63032	5698183	3684831	2529008	2131612	8820552	2409178	3985930	2624363	7083333	0	13751651	2884667	16966558	11126023	0	9821247	2303500	3705367	4214366	3574849	5386678	1625919
P0C0L5	VHYTVCIWR	y5	707341	1108830	377924	3514766	9937814	428221	1550448	1293935	630466	895987	333443	1093797	851099	505101	55185	333326	825310	1740726	524631	1983925	1011705	170237	1098674	1519666	1505966	1570964	804499	830848	503683	2126535	183208	738861	488852	1639583	359583	1052695	546229	3924593	2780303	531006	126366	822151	1121170	724515	992101	926433	279311
P0C0L5	VHYTVCIWR	y4	362585	719737	470637	1339004	16971	160187	1870566	1164768	664736	887578	668452	804937	1110113	81535	177655	169160	403051	1472530	657979	1300292	525892	276926	472575	1575098	150148	1765751	675891	831221	335462	1591682	314604	467762	251424	1505722	314310	1518149	257518	3737491	1909478	670755	161336	746637	1242232	769608	762077	1261165	289210
P0C0L5	VHYTVCIWR	y3	29458	252187	45811	208553	100112	112	116786	340971	0	9879	1447	71737	174966	3165	0	22513	986	359439	93235	248502	216289	50060	50339	6298	1328	532864	1548	85702	86637	86198	82680	1153139	562	136427	108521	84443	384227	349610	673274	329307	0	87744	462260	266280	38406	281021	8377
P04003	YTCLPGYVR	y7	12044669	9007491	29866926	19786046	14196124	13137190	11332129	22369804	8579981	9442918	10008774	28714170	6348704	16697130	6573756	7662950	23730120	32809728	8664302	1532300	5569319	16445013	15707112	11349405	15087741	14906570	8295474	22604760	15310733	12371380	17268010	15572930	29477530	39940592	14591453	9013390	21495580	14844709	10897467	21228610	29281484	9840632	23206906	11905949	14784605	17827080	11264660
P04003	YTCLPGYVR	y6	6510089	7539953	17031008	20262096	9134028	8327148	8189777	12389605	7817389	8407274	8407293	20841150	6009659	10992200	5254323	8384394	16057030	19528852	8631120	3116051	3744396	11054021	9482759	11870136	10920610	12650310	8167238	18074720	13205633	11597230	11573020	12223780	20434240	24182104	9740433	9140952	14511810	9976310	8806174	16240020	18348564	6975877	17603880	8833991	9575011	11802300	8421279
P04003	YTCLPGYVR	y5	43098548	34760768	107780544	75293696	51154732	48325200	43786312	78278384	31789500	41611964	39682004	107285104	28684470	61440640	25678810	33339440	90043488	113409160	40788420	7792560	20029260	63047716	59126728	48235572	52735172	64237300	34646200	81325136	55645632	57663180	62632180	61561352	110727400	135635456	56548104	37961260	83389048	57727932	43313768	78763376	110010984	35439848	86519872	44443028	56162604	66526340	38842208
P04003	YTCLPGYVR	y4	2576047	2240653	5843326	4262295	2955322	2419387	2370758	4765941	2286644	2953520	2185381	6520816	1409998	3470124	1260664	2268574	5696237	6350540	2771719	351214	1144188	4075190	3537570	2320103	2912766	3930272	1969287	4965333	3362632	3145863	3694376	2999495	6508158	7623887	3387780	2229216	5269462	3981518	2225822	4039939	7280879	2275121	4610910	2612345	3467538	3667015	2373121
P04003	GVGWSHPLPQCEIVK	y9	6790490	4429062	6689164	15467447	180749	4321543	6327791	7825577	3954388	3955022	3198451	7577533	4676748	5742406	1071518	3667174	10456323	13384378	6245310	5072593	5270455	3731322	5647260	6985785	0	6009779	3573244	7957411	2277368	5876663	3722404	3630249	11613187	9847129	0	9725080	10904247	12677617	7878754	4116228	7643169	5230477	4230253	2925008	10182537	4185711	4663650
P04003	GVGWSHPLPQCEIVK	y8	663362	451745	644262	1317475	0	714958	704714	632869	336568	466605	135134	783157	296806	626183	104747	590820	1101205	1610047	418238	647037	684630	431992	494543	814181	0	535188	601272	855920	80516	742429	376476	392470	1259618	567812	0	1081509	1257732	1915397	521644	351216	1069542	649495	426103	214150	1331304	288280	593084
P04003	GVGWSHPLPQCEIVK	y7	6661377	4761133	7120151	16523259	266048	5965141	7565287	8903530	4977444	3899643	4257700	8554165	4714240	6819444	1142201	4169392	11928793	17074794	7608054	6779083	5854236	2644649	6761289	7720415	389610	7578157	3984498	9788098	3193544	8094305	4669669	4623538	16403101	12646230	1212698	11531094	13468069	14082404	9420612	5557520	9628031	6342630	5210442	3760706	12194458	5113174	6859404
P04003	GVGWSHPLPQCEIVK	y5	1757821	1444510	1700318	4689424	0	1329539	1768045	2127353	1325441	809194	1038436	2173404	1198798	1878926	298486	1211006	2843220	4247527	2438352	1952389	1308430	1030260	1682533	2234628	55854	2029074	1190470	2603113	851633	2105084	1109777	1292837	4348113	3083466	27417	2924052	3339457	3569927	1972765	1128957	2704178	1396322	1265315	1431432	3111854	1328910	1771941
P04003	GSSVIHCDADSK	y10	9247	13717	0	10308	0	0	20913	12716	0	35661	0	45025	0	0	0	23639	0	0	0	0	31172	3866	29062	0	0	0	12542	0	0	0	82209	0	0	0	36327	0	0	0	13466	130189	1212	0	0	0	0	0	0
P04003	GSSVIHCDADSK	y8	489273	330959	53833	428770	243773	211663	306252	566857	112284	1059777	40052	842174	40532	290568	286487	779267	150909	260135	530300	17812	331094	1031031	533512	179616	422973	202946	362928	146033	169359	277688	1135923	204766	1159225	409602	1030367	225140	355765	121149	378181	1715078	983501	121352	189476	6840	61228	159390	25596
P04003	GSSVIHCDADSK	y7	1068356	680542	199485	989464	406345	416996	665958	1434051	207516	2450875	124662	1903394	101842	572635	542708	1704740	320320	670411	1068222	177730	832403	2460119	1049076	450796	1030290	540528	612468	284007	466040	622130	2422601	462184	2734357	952214	2466831	584487	786108	525082	843183	4032651	2304380	253041	317022	193688	257496	486960	159288
P04003	GSSVIHCDADSK	y5	57013	101449	51402	80660	61435	0	94992	135928	84499	286180	20859	237880	0	33540	57786	207303	67653	98389	202571	15594	125664	411551	182924	97523	182490	108436	70768	42611	64780	182961	357719	55164	594480	201015	367046	58924	10180	102173	161602	702405	518987	17719	25370	780	0	129541	0
P04003	GSSVIHCDADSK	y4	734751	167706	410	133821	139328	114811	164397	290871	96868	574167	75723	478624	0	159334	211385	709425	33495	219391	225806	23710	228279	725271	352977	117957	278510	52428	37984		0	268837	553778	140435	914999	255227	741469	95198	132196	0	131217	914007	693256	105464	117277	105981	0	148487	0
P04003	GSSVIHCDADSK	y3	67480	64459	34223	101633	56291	8535	60469	161020	8773	300823	0	215867	15411	58436	15948	176111	35807	97430	145886	0	101046	260837	102530	30142	33972	46097	22048	14812	58826	65922	394953	44449	589472	167207	411678	82760	4510	37982	106854	309135	302008	35036	19618	0	15807	46556	9101
P04003	EDVYVVGTVLR	y9	1661100	1433046	2279632	1967469	18363014	1677501	1818791	1956725	1043324	2186006	718179	2988168	1447427	2002667	1788762	602701	2079273	2389883	1267092	1160112	596769	401337	2396970	2415228	1128127	1593863	727694	1939799	1455987	1806420	1897657	1368532	1755862	2310142	2083173	1330162	3029103	2296611	2737806	2396241	306056	914064	1195673	1211347	2061212	1745145	1533545
P04003	EDVYVVGTVLR	y8	13933243	9616617	15623775	10568766	13255764	9003048	11488053	18124142	6229349	13762029	4246589	24277234	7026827	12484499	7555190	9231014	16001124	20582892	8789448	7423981	9357231	6410920	14932093	16129659	18639700	7173728	16613316	13277147	7827908	13618020	14824345	14275141	7966241	18420272	21365284	21353828	23877050	25399000	20554364	23028948	5771692	9738186	10460257	9674636	12280480	12126543	11471398
P04003	EDVYVVGTVLR	y7	17315134	16807000	26139116	25793230	17115748	16986208	22771088	24799576	14293638	21408032	8622642	32441376	13853982	20932866	10097442	12703765	23628904	27265062	19853228	15787388	11910230	7960675	23169364	27936576	24527024	19955618	19933544	24014666	16468426	25330032	21197162	25873520	20626884	25442808	27295918	26437196	42978488	31321006	35060640	28655978	7805586	19515052	17312088	15944957	25214788	23516284	21701962
P04003	EDVYVVGTVLR	y6	32564274	24483392	37633296	29826448	29481824	22931032	30782386	32883368	16770804	32856258	10314711	56541252	18204510	29163074	17971078	20727296	38721068	46141364	21308944	18986462	19497236	12465677	33571648	39454324	42332796	18912344	25869388	34351332	19432648	37540312	33201840	39082564	25717640	41483596	48160888	46038796	60107620	50785272	48516168	49739536	12778597	22956278	24498268	23249932	29340394	28392490	28683330
P04003	EDVYVVGTVLR	y5	25524846	24496386	35306464	34509172	22132692	23461628	31743618	34653776	19474462	29083708	12297920	44395620	18475628	28318622	14180274	19144532	34680980	37756464	28441708	22225650	14597054	9292754	30082280	38987728	32439744	28332760	27076496	33268826	23139696	36085940	27751640	32167988	29951502	33204356	35756580	37964500	60686204	42394100	47835204	38594824	8988749	25448120	22192302	21797968	34214020	32397460	29115574
P04003	FSAICQGDGTWSPR	y10	13230367	6968771	25161410	35748204	3310181	12802374	12309361	11359459	10090247	13164754	13709758	18237986	13950840	24940500	4685941	5096384	13851061	13792437	5237213	6911092	4579564	6440195	6210026	4223233	1359312	8000244	925538	6737697	1402521	9934042	6149510	8831262	16552061	11378256	411781	10155110	19477784	11150684	9692644	6581128	5866575	4593551	9576101	4435996	6333058	4327310	13958395
P04003	FSAICQGDGTWSPR	y9	8292590	4449881	13370841	20875446	2389825	6632878	7185349	8215860	6199874	8385445	8062846	11064274	7858529	13838458	3022528	4786937	9325661	9486507	4128830	4279141	3470256	4118106	4671683	3535716	811722	5888379	749702	5056584	1089817	6862457	4460762	6080802	11510453	7645573	4499189	7689297	13103766	8295644	6860450	4318811	4431647	3615656	5403003	2968661	4594183	3514651	8118323
P04003	FSAICQGDGTWSPR	y8	15223063	6917620	20164870	32318274	3171402	9930402	10464524	11662719	8465226	12234871	11328483	17236320	11406093	20431042	4718403	9045983	14757473	16143334	7428593	6416491	6129274	6401683	7969033	4659983	1308399	9141450	1408402	8645640	2324820	12547224	7491733	9869282	19672934	13118035	22347	12144335	19544556	11229913	11454276	7339975	7849545	7037995	8419273	4187106	9172761	5773600	12242189
P04003	FSAICQGDGTWSPR	y7	1983633	2304059	3974526	6232966	328151	1990929	3144311	2536131	2073254	2905307	2415756	3356909	2344678	4076777	1085376	1571360	3180647	3306650	1838615	1531603	1287255	1951234	1355508	1365804	278572	2071447	485339	1993827	293031	2101497	1337509	1682461	3688774	2314124	3073273	2721619	4282384	2300469	2537138	1313484	1550058	1100969	1752126	1311491	1687957	1211049	2734774
P04003	FSAICQGDGTWSPR	y6	9624500	4607012	15148525	25217290	2928673	7519613	8006057	9230134	7441669	9364417	9148270	14834780	10655619	16914998	3339527	7018524	12702152	12173502	6976995	5765334	4955797	5452395	6087205	4777947	967105	7722560	1500877	7273228	574338	9635669	6131080	8397073	18055474	10695976	86289	10333106	16976832	11513343	8455418	5186949	6328012	4673495	7022396	4363781	7956122	5741764	10714015
P04003	FSAICQGDGTWSPR	y4	3793594	1794579	5518217	9382921	1178538	2585236	2992964	3840336	2637058	3554765	3007796	4855894	3191447	5094163	1245852	2463218	4282443	4567866	2265987	1653465	1446446	1948033	2672796	1814086	368423	3208515	732284	2541442	638791	3069193	1600248	3278264	6033389	3858488	39416	4234744	5964668	4573425	3386390	1880507	2363313	1842745	1919323	1019163	3206766	1930551	3251813
P04003	FSAICQGDGTWSPR	y3	9739343	4063241	13978116	23985260	2630607	6401378	7115454	10262645	5473179	8507247	6798479	12351028	5779732	12046409	2886364	5997561	11507734	14468380	5924225	3528347	4843257	4594256	7590983	3777962	658085	7018261	1461020	7886226	1680107	7965250	4320827	7007281	16709534	11972872	0	10232028	15432155	10040033	9377146	5175672	5795228	4781517	4272650	2709739	7997953	3870228	7852967
P04003	QSSSYSFFK	y7	547097	1555809	397471	949704	595262	14013	1334465	1390833	657825	707183	76014	1179117	283048	246204	327008	174600	831447	872373	856383	819011	249356	2955118	678206	1589602	40880	241089	1721283	682512	100279	396439	1030704	346563	587642	990761	740450	515541	1405297	921390	1757297	5344	142082	706047	435040	1044714	1176821	744700	832078
P04003	QSSSYSFFK	y6	601289	63036	562038	501950	581841	0	811618	661562	282624	402433	311673	105559	626363	442852	100315	134260	869126	1210871	228737	269692	491643	25257	618299	177112	476	658492	19926	1169545	72377	452364	40466	614246	267432	913313	173486	457108	717375	448816	15446	43233	59745	637407	191975	345430	742196	331849	945989
P04003	QSSSYSFFK	y5	1665241	1021889	2053905	2601435	784118	50990	1356443	1432302	885805	1318228	2984081	1881487	1449924	1553419	472626	822679	1614742	2765263	2111131	1691163	1410701	0	2885333	1354211	0	1640722	978092	1776395	15291	1191798	1552485	1950895	1106661	1448486	0	1744823	2225500	1368364	2531825	0	131022	1090632	1286887	708913	2481859	1574723	1649941
P04003	QSSSYSFFK	y4	1805161	740953	1642439	3297908	1402080	74108	2012118	1742648	750222	1066151	943350	2069855	1933666	1691811	537079	899934	2475204	3849408	2043217	2122780	1643908	56421	1980804	1831143	454816	2116769	1090650	3176596	7622	1968375	905855	1699852	1536596	2748256	89299	2983855	4493035	2657924	3058112	8613	414896	1907069	1902627	1222122	3403580	1925494	2536380
P04003	QSSSYSFFK	y3	614169	614337	611014	1546798	924355	527	1544545	1260151	346204	1470293	680517	637253	476292	982914	1367228	1055678	2229009	2171473	2994985	1291750	855481	0	760759	850056	0	1654149	1034765	2460095	0	886022	1189528	1670457	895317	2289350	0	3560056	5030474	2050023	3722286	0	342034	676651	1006770	1552475	1484722	2177723	1360516
P04003	EEIIYECDK	y7	1979698	1437777	3949626	2604802	2114025	2417317	2664584	2626199	1741165	2490167	1006818	2852793	982564	1668033	1402933	1650036	2511106	3290964	1400265	487902	2154852	2198700	1169011	1332296	2121549	1501669	615004	974470	1276209	1325436	2168531	1344073	2183799	1578144	3476496	3440943	4059686	2362795	3398293	4742230	3165813	533573	1034284	909950	1943692	2186164	1157797
P04003	EEIIYECDK	y6	5769987	5709836	11907136	8400553	5751191	6523733	8133407	7806117	5656427	6732053	2970163	9135298	3723582	5681409	4480929	4482338	7499808	9361515	5099059	1810944	6110475	6648994	4656097	4454231	5738222	3798500	2637144	3205339	4196026	4813202	7256335	4602517	7157844	5114351	9218390	10099971	12571511	7353897	9557618	13570058	6473666	2083054	3157781	2843884	5553745	7273348	3861723
P04003	EEIIYECDK	y5	11420131	11287557	25328108	16752209	14096771	14200762	16361808	17372926	11638312	15328303	5884341	20645958	7320327	11548204	8430249	11363490	17043002	20632082	10842862	4040086	13330494	14129580	9752581	8702417	13018777	8697605	7203062	7389239	8184849	10840659	14102115	9756808	16276235	11643196	19262232	21025564	26021188	15478224	19629332	28896756	13320956	4750951	7128930	6517744	11764931	15717945	8310722
P04003	EEIIYECDK	y4	3364353	3668949	8381216	5398052	3939886	4258242	5666788	5822065	3780098	5049339	1995580	7480918	3161115	3485569	2641183	2854251	5396588	7029522	3842393	1028221	4807862	4880724	3515453	2999341	4423915	3127817	2817908	2635360	2736777	3693851	5533333	3127851	6259617	3880743	6971749	7660275	7666170	5064530	7059531	9943509	5195863	1836392	2417378	2130261	3503564	5052699	3037697
P04003	EEIIYECDK	y3	4918473	4654882	12178569	7976646	6375172	6819842	8136880	8466221	6374971	7766933	3099151	11849262	4317531	5221010	4027801	5076498	9044853	11084470	6614676	2022753	7677257	7759991	6003837	4318320	6896172	4626068	4639960	4731753	4700783	6323753	9386644	6374669	11072821	6815181	10308514	11412540	14327753	8159854	11751492	14701927	8768798	3382024	4117472	3434782	6100684	8095996	5004085
P04003	LSCSYSHWSAPAPQCK	y8	342216	224840	346466	184017	179524	19145	148905	147	53793	125032	409362	257557	821118	505743	4381	109384	239982	624713	211818	80667	192631	52415	251056	50074	281736	128916	43647	325093	56305	210546	7973	16928	37545	241840	372267	390551	856521	446801	663258	502815	273838	46889	64696	138280	3123	380341	279289
P04003	LSCSYSHWSAPAPQCK	y7	283523	122530	278917	125189	135671	28982	23614	275098	34418	13002	185941	266074	57440	80871	1268	0	249508	328421	433459	203566	188558	388147	188745	76747	304070	250459	3169	94871	0	249037	20702	42634	0	190228	207163	430152	206864	83925	265555	246233	309701	238200	130348	309235	107896	184714	40634
P04003	LSCSYSHWSAPAPQCK	y6	813085	203749	873542	1392644	1167373	323886	715277	930445	657738	569674	668445	879940	776946	1059002	210232	180624	1017322	1595240	1105612	122239	860391	53455	449286	768111	537526	994662	255515	1386164	251181	593183	12922	674188	50074	1625668	1598499	1837931	3234000	2190071	1660707	319549	1205348	696394	61837	508424	1147246	1035933	289423
P04003	LSCSYSHWSAPAPQCK	y5	576437	145808	9142	401699	132517	162124	452336	268872	95309	185547	67275	125587	120150	311328	0	221158	268415	268413	265000	558339	213951	117051	31187	264931	143236	70634	50268	508825	17576	602564	204762	331516	9445	359950	363365	809203	296132	350173	109948	260944	313286	384451	377562	359554	71233	33668	403779
P04003	LSCSYSHWSAPAPQCK	y4	3264305	417032	2495504	3722840	1455766	1504670	1297608	2030340	1945665	1112138	1696373	1810719	2024848	2209447	633235	569010	3049970	3333677	2176855	858601	2610229	75747	1136315	1953604	1252968	1964736	816751	2741478	406685	1380667	5649	1710023	64416	3687665	2756941	4567025	7570649	4896715	2864867	2389676	2659401	2089044	1009416	1870552	2964461	2035756	1069572
P04003	LSCSYSHWSAPAPQCK	y3	215530	10183	6945	272731	24851	78725	13406	65400	9057	31404	3445	21945	37264	23554	0	405684	15348	39360	72657	4710	149696	28827	0	28089	108676	208874	39031	65649	51861	167725	61815	259899	151923	235776	148176	193382	330854	161722	33696	148147	65725	137359	0	10943	0	93876	67104
P04003	LSLEIEQLELQR	y9	1532005	841722	1475115	2323793	1234120	1797010	1603049	975812	1086776	1137228	940551	1579023	934439	2255226	1500012	2668219	2505169	3717089	1528208	1576092	512628	1086752	1345030	1561758	285006	1756457	1800977	1284941	834975	1872406	2109483	2393772	2622356	1941490	0	528162	1200165	1277329	2189614	2709882	51268	918447	784430	1126841	2138937	2247085	1833830
P04003	LSLEIEQLELQR	y8	4154047	2316460	3706475	4441292	3223101	3317747	3387009	1837341	2335327	1348995	2150337	2996877	2588070	5236450	4448623	6078523	5426567	8623217	3592701	3682703	2100390	5693896	3717152	3391713	1264820	3306730	4020376	2982331	2090595	4015556	5742780	5334580	6107886	4906523	64303	1226334	3024987	3159781	4380306	4114768	313407	2269074	2042313	2775049	4484154	4840860	4644076
P04003	LSLEIEQLELQR	y7	4549285	2996243	6158263	7528651	4553000	5767408	5544738	3837165	4529782	2441895	4737231	4100481	4230155	8139649	5211448	10307060	8832260	13381030	5293051	5534918	2359938	6636685	6155920	6260971	2067728	5149574	6984159	4801183	3209525	6578540	9859766	8993686	10180929	7980475	0	1935790	5464762	5084795	7708908	7961761	1138206	3192782	3570138	4609370	7518421	8539283	7366698
P04003	LSLEIEQLELQR	y6	2266847	1557171	2498332	3384038	2743714	2068626	2369058	2484948	1770603	2183125	1543395	2101464	1820854	3114367	2910661	5028338	3840872	6494992	1826484	2627461	1526990	6412902	2608182	2714528	1014423	2697510	3052541	2245273	1637488	3502404	3269377	4336412	4935129	3497149	1190	903405	1804949	2450254	3367968	4175292	685474	1730953	1618098	2083113	3126056	3796077	3252198
P04003	LSLEIEQLELQR	y5	2557077	888346	2200259	2917964	1619384	1462577	2082675	1592163	1630263	1472130	1437995	1440517	1532931	2991895	2079020	3997992	3645614	5609948	2226972	2328378	909957	1464716	2201330	2356984	571986	2129744	2366139	1906608	1248300	2794419	3683438	3682844	4438763	3325168	1559	962246	2286053	2153966	2990682	3486908	142583	1291043	895297	1606010	2733201	2770618	2951864
P04003	LSLEIEQLELQR	y4	2575405	987829	2600786	2997089	2250681	1428368	1991899	1567202	1998655	955570	1529677	1717324	1665159	3646855	1700310	4452613	3806449	6202914	2396985	2436308	1171171	1879678	2407347	2566491	884765	2323611	3094577	2268157	1284976	2321108	4474314	3074578	4661939	3717761	2729	756036	1848362	2413199	3782219	3048588	183426	1873359	1165417	1947977	3261372	3398142	3096593
P04003	LSLEIEQLELQR	y3	2097260	1508370	1962224	2998536	1666433	2137698	1937848	1010768	1228414	1154645	1528164	1556554	1095202	3070041	1679769	3922574	3360864	5743800	2082663	2355942	968422	2317106	2436227	2115112	701382	2128049	2958007	1972796	909939	2838336	3878327	3775701	4592898	3279966	0	681990	2021297	1971333	2971111	3515314	427670	1314881	1311659	1870788	2993708	3366926	3033769
P20851	SQCLEDHTWAPPFPICK	y9	0	0	60031	0	665	0	14525	0	0	0	14521	0	0	0	1435	0	118687	0	10679	0	0	0	0	0	9529	0	0	0	0	0	0	0	0	0	0	31400	15432	0	29539	0	0	0	0	0	3566	18811	0
P20851	SQCLEDHTWAPPFPICK	y8	21467	245220	88962	375050	0	26202	313657	260903	97444	60849	413770	121446	75064	43222	11150	235264	141980	222471	0	164360	0	298	76929	22062	0	53331	0	60625	11514	199468	5435	65610	233401	61116	30503	157889	391815	250146	140831	0	0	13796	5028	207034	135789	46735	301025
P20851	SQCLEDHTWAPPFPICK	y7	4516	521932	3114011	4112423	27489	2562798	169570	3014675	0	749804	88929	3361088	2240910	2642344	5960	59863	3162968	2653562	1199442	16692	66070	73069	140971	456338	361803	2235381	638656	2172286	896890	2890177	401789	2273385	3806667	1853856	8450	3337449	4961568	3160398	3992543	1180256	126652	1515087	1454215	22314	2588549	306109	53
P20851	SQCLEDHTWAPPFPICK	y6	17374	0	993809	2035987	4894	603922	228233	1359176	154799	314204	191782	1090473	883907	1059559	88034	27034	1225515	1658963	751934	283991	14529	4550	429	195088	24030	909041	251028	1347104	108476	1046661	337558	896270	1381472	750171	0	1587149	2202786	1554062	1523373	0	19456	915595	140054	90663	1029927	62558	181
P20851	SQCLEDHTWAPPFPICK	y5	31616	0	733872	584002	24917	17693	0	625232	85678	58641	84945	61702	65280	154397	98152	0	245037	231781	111833	64748	13843	51542	14320	0	30796	28591	45343	162168	6350	96025	13796	163341	454422	136304	3529	402557	555753	352891	143926	132371	0	205526	33894	6872	73811	21534	38924
P20851	SQCLEDHTWAPPFPICK	y4	96500	3204303	2704879	5990844	262285	1762228	3783563	2710693	1648908	1389685	6936816	3129050	2156565	2561992	70641	2189413	2855330	3562954	1714746	3328632	355526	325299	3375	1124766	0	2404069	822460	2926918	375977	3410044	1342447	3518224	3117774	2639865	0	3534916	6055369	3480172	3925727	0	12636	1858564	1264602	3106811	2898629	874191	4773662
P20851	SQCLEDHTWAPPFPICK	y3	7040	181807	15367	54522	0	0	270888	9239	15280	0	589933	39371	4386	16148	179500	146778	44374	69538	68451	157869	769	37	256	42905	5192	11358	40907	40702	12957	141041	123927	91029	88394	173173	26560	28561	258473	81949	42647	35340	1516	67412	5594	168902	5755	21439	281450
P20851	ALLAFQESK	y7	3974765	2713696	3969891	7606075	4143775	2151134	4627664	4205051	2207021	2763316	1310157	3961261	1253849	3437782	2016261	2105847	3028990	2830429	2523098	1361862	1891662	1752650	2265426	2971582	2399751	1716798	2380300	1755339	1988229	3337715	2309913	3175169	1512169	1892471	2504938	5107968	6536530	5205346	5607990	4720739	1465482	838726	1460515	1336538	1966360	2209992	1915925
P20851	ALLAFQESK	y6	4679868	4256934	5573192	9618246	5691104	2856392	4954142	6130077	2900158	4309964	1135310	6018748	2269944	5393924	2564402	3393290	4962463	3831498	3873343	2178249	3073658	2802544	3286722	4053705	3453713	2704660	3494563	4561432	2861116	5026552	4620262	4612977	5559072	2748336	3345068	5780827	9509548	8001544	6279285	6518128	2742453	1792536	2631950	1734057	3683382	3625507	3210617
P20851	ALLAFQESK	y5	3181525	2686014	3786980	6230492	3988767	2240945	3188999	4539778	3529516	2645870	226624	4585546	1208957	4047188	1775763	2790479	3512085	2935276	1190660	1788776	1696567	2412266	3010884	3200907	2502314	3110223	2934964	2774744	1909358	1020702	3245838	3864201	3504712	1871590	2740101	5352530	5995911	5271202	3507591	4215652	2093674	664796	2217609	1450755	2406280	2664372	1342286
P20851	ALLAFQESK	y4	317685	752056	922231	1788173	541466	307658	1218269	1015166	222828	794010	134397	783140	451063	889061	408680	351926	846987	1083841	312198	61676	163808	620570	463948	986955	125756	699130	731671	309799	275900	1085068	654462	451370	1059614	330757	671992	1191379	1495619	1156611	847207	1377150	533009	301356	554568	198410	708621	457383	615255
P20851	ALLAFQESK	y3	512214	1165925	748828	2202189	1130654	325627	1160533	743514	598263	1149015	91924	1331883	88144	1402923	570321	1239393	724045	106030	372671	189841	105751	731262	930265	1060717	693009	900363	1183989	951974	183559	592969	255900	957212	280901	246755	882376	1694641	2121767	2396338	1612160	1510689	581955	25704	722943	397617	276002	420239	227956
P01031	FQNSAILTIQPK	y10	3937325	3888521	4067075	4848809	666642	3255063	3410166	2422733	3603458	3373429	2082754	2774288	2906089	3068516	1445558	2774833	4400233	3897092	1768983	2144585	1711407	1760402	3115153	1742871	265488	1894661	601234	1317239	689312	1672566	968095	1943968	1440928	2703276	89519	3118127	3090110	2855421	2406055	599376	1087789	1318108	813122	1188512	1539172	1505748	1547882
P01031	FQNSAILTIQPK	y9	1439589	1427831	1414924	1885093	205375	1149062	1199615	1003810	1349320	1233788	621874	1108095	1186411	934227	455990	1059331	1644967	1444070	712915	768672	719101	536977	1025076	734279	10276	781748	212032	348028	231598	803628	270069	499554	491030	319082	0	1392217	1111598	961469	1008752	222632	257424	540916	346894	462412	607920	547568	348873
P01031	FQNSAILTIQPK	y7	2710895	2502330	2345923	3182783	303162	1782486	2560188	1717553	2617596	1947114	1333574	2149474	2119377	2167574	946567	1609165	2618277	2276797	1332238	1570004	1175883	1308240	1740291	1322732	166807	1309463	500390	1000615	297615	1088468	620370	1258377	1310041	1518220	15360	2281417	2779724	1576389	1696018	206650	355377	1019916	498801	736400	1091260	913494	840477
P01031	FQNSAILTIQPK	y6	3155511	3151586	3534292	4502182	506195	2292860	3133721	2624806	3504701	2830189	1817684	2823390	3163784	2474666	1425967	2441593	3798504	3414939	1912689	2014916	1632808	1807204	2503840	1906964	199955	2009874	830762	1536276	714255	1802114	1323390	2235731	2004421	2685981	102061	3325648	3638917	2519625	2498114	395920	514551	1574420	959015	1227504	1608364	1373941	1394999
P01031	FQNSAILTIQPK	y5	1650661	1763761	1980833	1731290	8915	1442839	1658575	1627922	2057164	2055053	892881	1319015	1433008	1784073	692890	1204704	2513615	871805	458185	1484302	207036	1143650	1251405	1107529	116130	363417	435339	313139	123570	281286	874587	689312	1487399	1787270	7348	1612462	2484783	1512700	501393	327935	888434	903331	631219	1039933	1026757	77176	1175239
P01031	FQNSAILTIQPK	y4	352655	750964	693210	836647	92524	394275	273245	541332	464295	596263	272614	586103	476867	501725	278018	308855	718540	778335	442194	354559	304277	379475	333074	139300	23244	472951	0	68374	249954	453715	123934	92145	93027	172200	0	472600	786827	317632	475282	90148	56430	326644	162090	128520	263443	302078	230866
P01031	FQNSAILTIQPK	y3	1172976	1285977	1141383	2006731	315646	1035299	1190835	1131780	1695856	1218635	813393	1373731	1589698	1248868	624957	1323986	1781137	1778437	978325	906196	640102	775219	1126279	796940	49331	679845	253307	638522	394990	981490	521521	491475	606226	975798	141579	1411646	1886287	1244941	1180924	230107	202330	1048053	447921	523626	690058	526842	609251
P01031	VYSLNDDLKPAK	y10	1222921	965132	2334356	1554837	1142336	1371342	371457	1890233	1418636	982162	1202128	1599171	971645	934795	613220	1166827	998214	1038818	591437	396114	448508	405015	1033643	763645	630467	358673	445919	454161	692364	370391	866824	890959	3761103	1313529	479460	1396062	3312407	1707145	1021225	1452252	679992	1212817	286104	383071	1325279	633686	148964
P01031	VYSLNDDLKPAK	y8	948754	355615	1416683	835645	487952	1010011	199307	1426314	1073874	181231	688374	604471	919223	139630	1297575	687172	675059	1196044	462326	86104	760135	51023	1340267	725457	222124	274970	206237	328307	700078	107690	1171276	142231	2264888	1183777	280108	666700	2117952	1101860	1026793	1242691	206698	1003490	96221	458438	877287	594949	172240
P01031	VYSLNDDLKPAK	y7	2113949	3246049	1505960	190817	4316465	1320664	295544	4865167	2666021	1199449	66644	1096930	128056	732683	1915627	2293514	2710150	3339987	1094229	218536	2440867	12757414	4215348	1430213	3907859	1940382	631147	73740	541355	1290236	949131	1123154	2298674	2125504	4417258	2354111	1249111	3743045	4493819	15619678	5289164	1528227	282767	651592	949167	1431519	251699
P01031	VYSLNDDLKPAK	y6	48411	75446	747647	433603	64885	48021	59415	134825	164565	145983	138563	515706	51808	541983	22459	117420	298664	338194	35171	88954	18637	205243	282873	12599	169926	7070	154920	35136	32962	177528	473762	495394	155270	85191	44461	214426	291882	248596	269346	167622	47127	86757	81263	34226	185762	55088	0
P01031	VYSLNDDLKPAK	y5	56039	730540	311275	567838	191997	444138	215632	539177	518943	248547	451002	307488	281407	371168	5826	85529	452423	306492	270589	10671	29405	182290	519084	293354	148603	13229	33060	50174	270535	0	501038	250479	1380941	365648	129683	176951	936056	332030	127957	479186	353133	331671	9915	212718	276575	95984	46928
P01031	VYSLNDDLKPAK	y4	460619	489089	697412	777776	453107	395354	147219	644540	532088	346666	372562	674829	457052	340569	278829	486723	419374	497871	308083	130005	146805	188677	533488	445991	175453	112299	303087	163768	289490	205095	660843	497412	2066095	749348	180313	698526	1249976	648525	409075	561685	262998	525617	60298	212357	466430	320152	87294
P01031	VYSLNDDLKPAK	y3	3285666	3507511	4631764	4799025	2765652	2707446	1491410	3776912	3860832	3055347	2350055	4663455	3171654	2704475	1552215	3450773	3489878	2895061	2768025	1428328	1723800	2292236	3316712	2442706	1740235	1398884	1989241	1817997	2096052	2107494	3328441	3843371	11083808	4397185	1782452	4465187	7074623	4391275	3895159	3882805	3214913	3080430	1245965	1824706	2739334	1943040	1154304
P01031	ELSYYSLEDLNNK	y9	1089625	1337075	3039349	1343190	2216481	2141732	1159767	2978770	1968785	1902079	1125803	1229387	2153625	2220026	775440	1360306	1253702	1382246	2350944	670941	2959707	1470868	2736997	1264636	1271915	2847697	1302817	1920419	1302286	1249749	1223116	1753917	2558464	1824841	0	4000181	1687896	1989299	1822347	3087008	943403	972956	882293	434711	1965193	1290593	608197
P01031	ELSYYSLEDLNNK	y8	1934948	3710960	4447817	4099929	3880177	4373667	2738584	4717846	4059515	3379200	1705259	1963820	3900375	3491138	2011163	2528959	2331327	2406974	3677123	941558	4951008	2409467	3591610	1852278	2732357	4703355	2067873	2891564	2200456	2510896	2929767	2821876	4410883	3863362	8429	6552827	4180900	2736980	4058455	5311393	1516597	2172353	1396216	1385305	3080773	2289097	1925823
P01031	ELSYYSLEDLNNK	y7	562878	1176240	1898323	886990	546759	772564	644365	2450428	1521644	1428811	862101	410018	537128	616714	652773	156491	623803	877182	1482561	396360	1526002	935326	881115	782073	1255068	1523182	910978	833953	952842	2243833	1059784	919904	1325056	1481587	0	2993462	793226	1542583	1563085	2120384	502312	457033	701923	162652	1522175	735245	553667
P01031	ELSYYSLEDLNNK	y6	959009	1454595	2494591	1597412	1696449	1192958	757379	2974122	2133678	1943586	1091261	634217	994775	962906	933755	192703	1014429	976078	1894648	784530	2216627	1082195	1381936	1350627	1213654	2485119	1316810	1482881	1194674	3213531	1234911	1243999	1929649	1796051	0	3742659	1201041	1883381	1670987	2462457	860834	740577	1017177	446933	2355765	961582	424012
P01031	ELSYYSLEDLNNK	y5	1302545	1278170	2025751	1360764	313504	1859231	934374	1898863	1795918	1516276	1066307	1101017	1658120	1621075	895804	1254149	1453912	1267579	1598844	593812	2105357	964952	1550694	1098351	796831	2056519	1070870	986330	1195587	1191343	1351788	1429815	2021748	1705997	11702	2923530	981325	1421396	1762507	1983244	610205	927401	670057	396400	1048664	750415	634973
P01031	ELSYYSLEDLNNK	y4	399969	747862	1669305	1275697	1049962	1001011	899839	1472205	1378846	1086806	493945	395767	1220350	971569	325101	885825	1248489	1358073	1349724	637729	1736799	680816	2128884	827998	527298	1806291	652647	978634	733786	1020725	765968	1526701	1442830	1058293	4218	2572560	2303458	765309	1365110	1726257	562942	800640	484051	402577	971556	632697	430699
P01031	ELSYYSLEDLNNK	y3	722577	1738391	2865550	1486520	1697505	1431187	765028	1485025	2372912	2229212	1226033	584042	1274684	1241251	703027	116044	1316041	1684671	2632956	842506	2163484	982539	2099234	1238698	1224012	2344697	524859	1341247	505983	2979545	1407280	1196206	2445460	2316851	581803	2179065	1435243	2296817	1643131	1538480	688371	924361	948533	125458	2490712	850169	219033
P01031	LNLVATPLFLKPGIPYPIK	y13	0	242993	205720	482038	29742	435018	758586	1092645	838045	6188	114514	331247	408537	325526	0	0	214880	601074	45391	301904	0	0	0	303841	0	969449	15130	382563	255757	107801	0	108824	487491	0	0	751298	633248	936784	1252049	0	0	475891	11875	234015	344220	288853	16375
P01031	LNLVATPLFLKPGIPYPIK	y10	20285	492767	749138	2030486	65805	1196600	2002188	2510000	1481638	91824	129150	1445462	1733510	837097	9073	261871	603012	1100424	85667	1351678	38291	0	12034	1243082	0	1572152	730875	684773	334773	890113	0	506403	1305687	0	0	1989026	1500142	1557887	1985118	0	0	998564	390710	609950	582372	615647	190494
P01031	LNLVATPLFLKPGIPYPIK	y9	284882	790315	182112	2472115	123843	1854657	2176127	4293923	2620768	188964	384813	1360195	2320236	1233241	119856	343455	786562	1114662	429909	1833926	313387	50675	71110	1307710	0	1790474	545902	753578	383389	1083501	0	733998	2327738	0	0	3308107	1913901	1949313	1758072	34621	0	1000579	502026	870720	1130581	781845	418814
P01031	LNLVATPLFLKPGIPYPIK	y8	2271639	3254754	8995742	13550678	889543	8120281	11656203	11970172	10053993	1350630	4345061	8552332	9995081	6202851	0	3410911	4567684	8548562	3260568	9991595	4664	0	1859650	9730509	0	9894217	4907185	5492133	3787483	6852569	596281	4820672	10420797	1369	0	15620969	11971970	9120639	11229071	13045	38050	7988108	4067199	5312511	6516153	5199871	3784307
P01031	LNLVATPLFLKPGIPYPIK	y5	1301093	1936623	5324329	9516468	158573	4953454	6673793	7629206	6608390	367718	3160762	5377186	6165335	3938382	16431	1891461	3534764	5532675	1896659	6801533	30436	40517	1550969	7193404	36110	6415374	3579035	3933098	2758414	4974645	464591	2938444	7363531	102964	51050	9915553	7101018	6176621	7162424	0	0	5527151	2985664	3788092	4428121	3634328	2533972
P01031	LNLVATPLFLKPGIPYPIK	y4	0	108789	436053	858811	28475	414988	850445	619532	464578	84380	75343	370957	350525	168190	0	136308	300748	384323	22577	720251	781	801	6084	635278	0	501428	142293	291329	180240	588847	0	100903	624596	0	55693	962382	751626	599350	621658	12516	0	667509	14718	284166	167288	312525	130306
P01031	LNLVATPLFLKPGIPYPIK	y3	2951375	3459548	9829023	17896320	663870	9069864	14058472	15268733	12468334	921302	6070677	10032497	11974048	7374755	200001	4169292	6689896	9804942	3224960	10792580	7608579	836	2917793	13061016	29513	11738133	7595417	6155974	4890959	9564221	1033546	5662147	14814547	35008880	39803	19102070	14103727	11022293	13578159	163	76421	10046799	5301089	7006657	8616244	7315037	4868868
P01031	TDAPDLPEENQAR	y10	2659839	2756315	1900094	2603922	1228694	1718125	2174111	2340964	1867505	2385747	976265	1831561	1631800	1515289	1216820	2399019	2435046	1247342	1508775	399867	2126069	1809621	1196122	1005699	2263750	1571652	412536	910534	638095	1443123	658622	704272	2694117	2051534	1295681	2210329	1633966	749251	1792762	2027970	936886	1076729	512467	614068	85820	788724	404557
P01031	TDAPDLPEENQAR	y9	1424575	1450831	1587395	1693643	281537	1087798	980286	1538987	1059556	1721977	773441	1420223	922987	712768	879073	583014	1500781	300177	768611	188072	1417872	775591	658459	699789	1568671	490388	435593	618609	192023	350938	143572	302536	493359	1269526	908416	1106557	799079	175903	422801	1303912	359614	604363	85300	445158	141682	646888	144291
P01031	TDAPDLPEENQAR	y8	1650688	2230674	803505	9374064	1261949	1422419	264788	699230	1209220	2687667	352237	677731	4159333	5257979	1343614	2090205	196829	1400989	1461147	1777567	2639823	2384494	1826011	581220	2468642	37616	416920	311920	552512	177887	1043128	945261	2847119	2831092	1787473	772416	1579712	449130	1414389	3617880	1478168	624967	428734	857455	426861	1068998	1091843
P01031	TDAPDLPEENQAR	y7	27387016	23321648	23953224	32995044	8239678	19665428	18172664	23436192	23332564	24977378	12289304	25512932	21145916	20326926	9996754	21271764	22315542	13240397	18561334	6938658	23933266	19525550	13210632	12924941	22894712	16309147	7382503	12106989	4335006	16970760	6565168	12060166	32423910	19066388	16438212	23626910	21077014	10695230	16851298	22966928	14247347	13430554	6708479	8838144	8326568	9441452	8261457
P01031	TDAPDLPEENQAR	y6	643137	1136919	1079413	1717855	519468	743704	594393	545259	1453906	1259643	442027	685360	1059611	821671	733110	897671	1599171	369688	1044201	104294	1292486	1158011	383696	652488	1185401	470777	1202928	557557	41120	1293008	232537	285423	1371914	396026	770936	798915	458943	289731	199243	1195316	671157	204321	141446	384159	31820	597568	497536
P01031	TDAPDLPEENQAR	y5	1044079	1345826	683299	2746330	45029	983044	501696	828837	999389	1314562	497276	2908856	777179	965281	1023631	933680	1076012	600698	1229099	726445	1362332	1140487	564568	839538	1635599	958317	338759	560836	131909	535500	718030	522642	611032	1417894	1104456	1291483	983460	485217	873939	1250322	792712	575017	237428	750704	105420	395956	278533
P01031	TDAPDLPEENQAR	y4	1372848	1518181	1090357	1611691	534222	796373	750900	1208640	883435	1668308	517362	1289213	1037691	757061	577909	1304083	1158862	905069	865985	127052	1547617	1105073	1219039	799000	1247890	612007	263722	426821	275261	1060830	442955	385879	2045358	1468859	534445	1270852	767979	279977	1119100	1288893	674586	911882	586179	393825	121642	698684	287349
P01031	AFTECCVVASQLR	y11	690107	1146015	1154210	1929431	484921	628498	807690	836363	860481	1229582	787609	1336969	1259139	989641	490424	1018253	1005218	1525362	1066507	459667	644826	570941	1423865	321448	79699	508151	99304	846232	363067	156994	243726	174214	516958	1303542	599257	740063	826874	405800	593787	55494	804522	222053	802689	501516	276846	191833	321229
P01031	AFTECCVVASQLR	y10	1074499	1723422	1720963	2708466	764285	1019394	1248414	1164180	1510342	1817177	1032901	1837764	2001950	1626455	1187457	1636131	1553996	2000012	1615276	902038	977771	952289	1775969	662988	67841	1204142	292198	1481582	561078	783440	623120	743553	575997	1895507	1096884	1517048	1416128	1084964	956668	92441	1280108	807273	1207517	829820	515321	478464	465828
P01031	AFTECCVVASQLR	y9	3684376	6049528	5601485	8689182	2574988	3730345	3325380	4425114	4635050	5690108	3567167	5890629	6039655	5746332	3759029	5596111	5709718	6566493	5477714	2971894	3747308	3030813	6223765	2811515	421798	4702014	2061329	4377926	1971557	3562982	2422784	2576927	2569669	5887420	2780658	5030378	5113421	3576915	3443055	1074554	3583624	2767931	3676292	2613143	2265303	2000270	2065745
P01031	AFTECCVVASQLR	y8	4501805	2880565	6446207	9690493	2854794	3805481	4151793	4943002	6416405	5166887	3928611	6358944	5837750	6509505	1170533	5966488	6662170	7244756	5995221	3476689	6033274	3029135	6710436	2978727	73720	5631645	2514960	5266029	3289640	4547674	3252764	3612280	4159203	6195510	2703970	5992197	5898739	3824903	4759214	1340839	3337929	3392656	3544401	2939570	2945508	1962409	2772230
P01031	AFTECCVVASQLR	y6	8347258	13632661	12744729	18751860	5077325	7926193	7670366	9675403	12680209	13418709	7953049	11769054	14090385	12690660	8127466	11990676	11771524	12690362	12700121	7185006	9923651	5128087	12753974	6231799	1165179	12576407	4983920	10137793	4205512	9740739	5304692	5596710	8220499	12705670	4862362	11639575	10925969	9494057	9050285	3079086	7000999	6669844	7257786	6599414	5128938	3610482	5455499
P01031	AFTECCVVASQLR	y5	10390700	14348114	13320124	20489422	5250131	8065092	7417580	11197327	13365706	13669086	7767739	12876276	14069089	13217463	9257712	12212024	11796560	12201818	12956333	7626807	11995145	6062463	13441823	7861834	1215215	11541433	6469085	10221483	4836479	9838917	5843266	7542704	9145983	12188497	5444359	10817401	14300096	11660022	8629999	3312914	6620057	6478524	7136965	5970815	5861433	4535717	5404542
P01031	AFTECCVVASQLR	y4	6448796	8353206	7222240	10918220	3102288	4678184	4071109	6217411	7554067	7242338	4533917	7253690	7291175	6714031	4989854	6901052	6198984	7471964	6919418	3857280	6360417	3631151	7341999	4156158	515065	6513162	3152208	5782127	2874162	4927242	3623280	4315822	4995861	6765113	3426703	6099848	10174664	6075896	5016026	1973648	3325691	3499318	3833046	3274471	3521168	2416304	2822398
P01031	TLLPVSKPEIR	y9	1016900	1599952	877380	1328241	351698	814038	1620663	1617253	998425	718810	416854	681148	836763	309304	251833	739363	753383	572652	106443	661339	297116	411345	756956	638702	219109	406297	334207	229413	379136	516970	341227	396776	906516	643198	149265	513959	755843	356109	1143515	361421	482955	466221	119390	379038	253276	483966	136280
P01031	TLLPVSKPEIR	y8	12954758	23288322	14658417	22422122	8456519	12018481	26263722	21031524	14435880	14650069	8781206	16821122	13732007	8537108	5745634	12642608	13759154	12811875	7520101	11775199	7058737	9092082	12096867	14819605	5171050	12044094	10070942	7976559	7463039	12115639	9959496	11795675	17767750	11066116	4775773	13641254	10793317	7524307	16926940	6668135	9550769	8550447	3837677	7728317	5471620	8335039	4754315
P01031	TLLPVSKPEIR	y7	1141155	2752911	1734158	2719237	724018	1314382	2921685	2632532	1612997	1941294	1010523	1836862	1464488	1099734	338315	1079080	1900718	1309486	554151	1449372	950897	837224	1287495	1801993	431979	1597252	650078	817129	821486	1493300	1187968	1137890	2046469	1168665	362101	1785388	944943	622979	1771079	585112	1104046	826558	339256	712567	596097	1060092	434484
P01031	TLLPVSKPEIR	y6	6684210	9120049	5825367	8911442	2668561	4605030	10098780	7943960	6172675	6124032	3342580	6275096	5198606	3247925	2234083	4994702	5808788	5479388	3792728	4662911	1379103	3886393	4940382	6726610	1961408	4962045	4631553	2469271	3167874	5860083	4063797	4747915	7983205	4418086	1797398	6162939	4100836	3123017	6857912	2599840	4030027	3909056	1386689	3975022	2369290	2885089	1829371
P01031	TLLPVSKPEIR	y5	531489	48155	197025	1214699	334485	159983	963146	857824	200187	334225	74029	206334	570079	711084	126463	267436	252653	61210	420125	114080	357511	1149421	204343	455852	0	312339	236686	61654	209616	78859	119213	144734	102210	119353	11159	664485	142938	129944	752978	717382	2614925	23018	361253	56008	75917	628189	262798
P01031	TLLPVSKPEIR	y4	3934784	5331261	4196208	6287376	1927656	3382650	5942798	5002849	3505471	2646987	1634103	4138282	2587023	3466945	2098006	3293692	4093015	3745056	1687621	3435738	888684	1283778	2902094	3960696	734367	3169027	1693283	2163386	2161854	2875721	2418399	1975244	4361910	3146987	1017623	4898055	1995765	1820950	5551328	1613232	1495861	2154250	1718365	2340494	1373534	1487190	716265
P01031	ESYSGVTLDPR	y8	10292421	10224894	10807981	13071965	8886633	7273697	6553804	10329969	8370112	9341107	4358726	9471768	6160294	7625661	8235574	6660670	8690181	10010909	7910182	4033360	8451734	9366777	7427109	6860380	8519169	8142449	4156376	5389487	5687199	5398420	6044937	5471809	9316624	11653179	6713379	12284169	9860486	5772865	7672842	11084853	6041220	5201058	2283256	4991164	3314805	4009668	3802674
P01031	ESYSGVTLDPR	y7	11433240	10445287	11007191	13049785	9147989	7380394	9739468	10005706	9766111	9373912	5450154	11202979	9912449	8243062	8218334	7573654	8948390	10073123	8258354	4843865	9077495	9182089	7419434	8286910	8541029	7580534	4450370	6146426	5755313	7720968	6187557	6765435	9655688	10827797	6641118	10700796	11328007	7063374	8916781	11369186	6051746	5534256	2988868	5267340	3831699	4138046	4759525
P01031	ESYSGVTLDPR	y6	2651299	2817772	3720548	3627333	3314511	2094577	3289167	2983960	2445745	2462903	1201104	3095234	3034271	2291780	2238244	1753895	2486360	2287052	2793525	1085293	2437000	1974057	1525701	2389849	1970057	1995994	1836903	1360190	1415770	2002237	1544015	1539695	1820267	3125091	2017919	3766506	4595410	2395302	2280785	2463679	1762605	1764854	835263	1307093	1655614	1075943	1191076
P01031	ESYSGVTLDPR	y5	13175780	10957803	12049005	13435036	10244440	8053775	9820706	11419620	10901408	10330116	4807612	12543964	10097499	8005287	9363214	8668958	10713815	11469820	9086727	4565806	10769406	9628358	8857853	8309010	9435628	8636067	5070729	6722732	7507746	7421964	7493342	6452105	9728209	11774461	7329635	13500534	13150539	7899204	9717301	10827493	5622190	6137442	3038366	5600436	4313039	5270158	4311637
P01031	ESYSGVTLDPR	y4	1570107	878926	1573710	2132543	823524	800084	1188031	1332837	1077515	1006728	475683	1481845	1381102	1025891	842071	991342	1262394	1161176	976684	514405	737695	910589	743701	615759	938800	1238765	734280	551616	768252	1117444	418826	723997	994458	1349166	868784	1486476	1193603	1229809	1733512	1420580	348787	653680	344740	469787	489231	800677	598846
P01031	EGMLSIMSYR	y8	0	0	0	13802	0	1720	261663	67282	989	0	0	26855	3493	0	0	500	4568	0	7437	17126	0	0	0	6566	0	51668	0	12901	0	87327	0	1140	0	0	0	2664	0	0	24952	0	0	0	0	0	0	0	0
P01031	EGMLSIMSYR	y7	177278	700777	1664199	465451	15839	701409	1868724	817464	798875	224446	1175545	402366	436616	68815	170115	64575	156546	187877	182221	309895	150	27186	91792	1927143	0	735394	309734	433356	581765	227813	14665	85604	379198	137362	335112	409419	718504	156908	880028	12193	0	202049	267485	226620	306991	727738	14433
P01031	EGMLSIMSYR	y6	469033	2437522	5834275	2005179	0	3643981	5726127	2820536	3731303	291206	82531	3082366	1798437	879464	2500	334369	2181583	896912	612084	1275332	354730	616497	15058	5934369	0	1240463	2158063	622646	2285546	79848	2048	29487	0	924878	513399	2256311	4510287	780597	2798456	14479	0	603507	49760	2441089	1217089	3127804	321678
P01031	EGMLSIMSYR	y5	100322	965223	2273018	1026380	0	1304244	2504719	165328	1114292	199559	810873	1801414	765420	161989	10712	165950	1275545	253578	256090	40493	33283	209534	41264	956450	18053	384961	424655	418174	1011128	0	0	0	603735	301258	0	883459	737498	355808	1353343	114507	0	45409	209640	792696	315109	887211	80641
P01031	EGMLSIMSYR	y4	103216	1255345	3287170	1220887	33356	1509973	3050139	1503239	1942697	360265	1020793	2167405	1188546	408853	6169	92137	1292667	280163	375806	275925	47418	253366	79701	3229563	34062	546682	995608	103888	1577755	74430	69621	16783	684189	766117	5445	828010	1551956	361173	1808723	160645	51754	64158	396301	852727	571466	1662394	12881
P01031	EGMLSIMSYR	y3	46125	471467	1025997	400256	189479	513779	801020	62364	1104950	16722	244941	909227	428958	63332	1638	0	181659	268307	61757	387427	7789	89058	34330	1765746	23523	323778	314200	66693	643001	64968	231570	36062	112310	7380	0	879955	702132	90936	275507	80357	37331	45246	8114	264434	135840	641141	50331
P01031	NADYSYSVWK	y8	355298	201082	732175	958197	717976	595006	717872	471777	503364	176169	63294	270686	177061	718457	87998	399847	842495	532715	920078	774113	841188	446005	146271	568484	557252	401066	228872	664363	68739	345970	121310	577817	565629	668458	1336932	1783502	882931	806061	517036	2081115	438430	530009	363627	355214	650458	228543	772568
P01031	NADYSYSVWK	y7	103201	82806	327776	404418	356262	278750	599416	342129	153384	0	90738	306340	118071	330972	220658	288467	505413	442006	424695	191061	360325	18492	109496	569199	314600	207462	290804	310443	0	61111	31	91452	23700	602501	842594	909475	328147	809355	339987	935732	322901	544199	232477	371375	93314	233504	340084
P01031	NADYSYSVWK	y6	950681	306767	1079461	1014732	766350	924140	884436	800969	902542	54313	399190	604731	648951	1098070	271021	507119	1295710	986450	1360982	695545	1243113	821515	445616	889676	562209	1041163	356243	999255	225012	742714	5031	726132	1325735	969716	1808842	2336890	1616837	1286744	1091151	2438133	732187	1225195	591080	825843	975028	663621	1112803
P01031	NADYSYSVWK	y5	462131	349317	534218	628294	615589	256795	379673	87315	365416	263101	108127	73980	185942	310689	102592	654577	640077	515158	923544	245087	523772	420507	141953	332427	555257	207987	228942	550168	5501	977653	127875	68339	769477	1585631	806671	1848021	705271	2183008	294831	1243124	448458	305381	106557	358441	894532	281110	57714
P01031	NADYSYSVWK	y4	1023979	1331344	1032	677182	429049	368047	64709	345613	236564	1020784	265129	592100	348119	675843	0	639447	556134	837417	557144	219110	820784	431212	23355	1003469	400425	139086	830544	707014	172377	794181	1231238	46630	1153956	348075	845454	641362	460006	1270841	415899	1191149	445650	1370573	211629	301288	1297932	16211	312947
P01031	NADYSYSVWK	y3	84328	615566	351308	190183	185775	497924	263032	505103	50697	32111	168691	108776	6390	279716	320978	15543	203768	80110	264458	99709	245099	0	694342	150105	264508	486631	78110	263649	195914	207222	66416	83292	886650	343895	583961	774712	240130	85262	1350239	133139	96432	254699	77523	211361	338334	177310	481682
P01031	ENSQYQPIK	y7	588194	552870	219066	393334	37015	889522	0	887523	41565	1023406	0	230520	409988	362647	1137302	131842	775108	665375	440609	157275	891575	510343	213102	236563	1046515	716000	60826	215910	607680	308872	306542	569928	850582	1445512	1080417	951655	594921	457344	359062	1095022	346658	1497529	586847	184955	44008	14446	1052116
P01031	ENSQYQPIK	y6	580247	319012	550356	351827	332625	358239	159247	599618	398106	415966	261728	426758	429134	441642	526793	347970	299799	467770	396930	117910	787792	394467	318247	193356	467725	345994	68151	193968	284019	174474	263118	487983	1152696	617353	126306	423998	553891	335624	402829	372309	191265	432109	223881	80205	138622	304734	188185
P01031	ENSQYQPIK	y5	3634557	1695110	2545642	1771984	1908103	1791909	1229414	2522914	2592351	1838663	1694154	2231167	2150765	2102997	2286991	2254244	1522023	3545815	2920127	1204361	3607829	2680771	1674497	1219188	2375809	1809136	828913	1334655	1235579	1641200	1699621	2523223	5706691	3523324	1990238	2487838	3093058	1824297	2651473	2168267	1704995	2063626	1282214	989392	1258038	180876	1161249
P01031	ENSQYQPIK	y4	686302	513437	445211	321618	333390	89845	272275	543564	287064	460079	413935	382084	499372	479145	509906	515133	205052	763838	718619	382407	949968	491687	401611	170204	505097	284528	140706	184960	234530	269635	247644	571734	1076492	882805	250407	250566	808479	413795	555341	292073	180855	475431	238265	146272	360079	174751	142865
P01031	ENSQYQPIK	y3	15771957	8837845	10771853	7482974	8512563	6222164	5347822	9982159	11368169	10034702	6908224	9293890	10142465	9337185	9032366	10126178	6815915	14575711	12706523	5255509	18593950	11958475	10452141	5039360	9711726	8252006	4149058	5650071	5759834	7682912	8084110	11336199	26588942	15639096	7673353	10337583	15203586	9426531	11705767	9364237	7748293	9512585	6108067	4066343	6750861	4496019	5307300
P01031	LQGTLPVEAR	y8	44193600	51173316	50847124	43912052	42574852	26533760	40092776	49300276	27764080	43633264	23110594	33351792	27380732	27736954	33431584	30652214	21702358	48411060	56785572	19241546	58010788	38734592	37827568	46418208	31345210	35643712	24310984	39795740	22610604	52038304	29927540	48614328	51405940	52360468	34448428	61980520	55335692	34080620	62245940	51211728	32004250	29631836	16928864	22417664	20938850	32980954	21274118
P01031	LQGTLPVEAR	y7	3999551	3929899	3966102	4005015	2295931	2048077	4429861	5350045	2896525	2696076	1684388	3497102	2011324	2482506	4331068	2812865	2162315	4058899	6070950	1792256	5699117	4007261	3384454	4820234	3103367	3471531	2267959	4655985	1850301	5588032	1122353	5174041	5106889	4016843	3773806	6563633	5358928	3098752	4875548	5048177	3473885	3573129	1873551	2205087	1964278	1320548	1934235
P01031	LQGTLPVEAR	y6	6968225	8231990	8258370	7120013	6790555	4423487	6903451	8275093	4568962	7956002	3883833	5451104	4286363	4394944	5590017	5235474	3817250	8237488	8992934	3188511	9297584	6493915	6690362	7854934	5330243	5514646	3711276	6765246	3743842	8700834	4806949	7711725	8353977	8996240	5689064	10402765	8592217	5295822	10444974	8358452	5483066	5079093	2736744	3730098	3609227	5391016	3405277
P01031	LQGTLPVEAR	y5	35967332	41278860	42197140	36981580	33573012	21617970	33678936	40596860	23643542	38084500	19869386	29592084	23519898	22953074	27565446	25576392	19661416	42628976	47243756	15815918	45977876	33161370	32213256	37698756	26684470	28624126	19778814	32210186	18605012	43919664	26352814	40509336	44467844	44180528	28321058	53179812	43575232	26585698	49152520	40391188	28645862	26215008	13915514	19006522	18075168	26838442	17356338
P01031	LQGTLPVEAR	y4	582837	233013	1548967	1734357	1257265	476738	2090079	1231859	565160	861278	1697485	1315639	1271633	919898	755848	482093	485236	1274019	2707367	443441	1786581	1220157	46731	924616	1207035	1314988	833888	1429850	628352	1655122	494935	1299886	1710438	1632446	1210144	1359609	1981371	1263194	1542660	1711807	946239	87680	430231	123508	526826	720919	604220
P01031	AFDICPLVK	y7	27099544	18764506	26200108	15699121	17044028	8929942	22367504	9083038	15052436	17261138	6447270	17230476	8201069	6791679	8815544	8493349	7893108	8735452	9924463	10652531	8867900	8937680	11251113	14885941	1141588	11018633	6221584	8425410	6119013	9769926	6571311	5810825	8038469	12449288	1351494	18416258	16302928	16790780	17764164	11058505	7732442	9441601	7042334	5916434	4251412	6865531	5200132
P01031	AFDICPLVK	y6	5538711	4582765	5853644	11275141	5655923	2780161	4087533	3178130	1695275	3827087	1180494	5239594	1231356	619729	2755040	785223	1442777	1722921	2131119	170425	2680444	2287085	674731	4813966	0	3853218	564094	130602	1409523	2642886	1163457	1766196	1733973	3846285	25401	4804042	3201974	1797023	3290075	3696088	2386180	2039961	537555	1934013	476358	1904753	1341480
P01031	AFDICPLVK	y5	13268087	9289520	13148175	7324697	7785508	5296166	11637748	6466096	7503027	9008197	2827104	10000309	4655303	3863050	5101751	3864611	5153154	5182284	6568832	5808398	6151784	5385401	6907308	8298960	4738	6979263	4082018	4735326	4199509	5409356	3182137	2948679	4817213	6568010	43716	11345798	9319360	9582349	8472839	5252927	3807933	5898722	3981520	3490890	3422016	3789416	2656553
P01031	AFDICPLVK	y4	22657686	17799982	23581454	14313313	14981897	10081471	21856986	12834373	15230882	18153464	5355422	18807394	9557850	7691515	9451125	8413507	9999889	10902725	13743737	12201739	12992738	12104400	14458431	16449618	2293896	14219954	8414566	9892827	8453655	11073597	6363160	7299498	9209083	13609372	3492764	22736714	18237602	19402214	18627836	10158119	8108556	12845188	8267163	7338500	7000914	7727413	5616764
P01031	AFDICPLVK	y3	1221934	808842	1828383	906866	731251	561088	1455485	970415	1018994	1073462	422537	1186092	428385	364384	606119	368024	380168	539571	1077734	426239	697904	719008	619321	1157757	87514	747179	503626	588096	620692	628566	319754	472453	753330	808026	175289	1414958	1049985	1245277	1112161	460975	465457	242539	514640	485275	546842	359220	412179
P01031	DSSVPNTGTAR	y9	15236	195352	89099	145171	262861	43241	31138	51686	104313	203736	102488	434707	92877	15203	131951	328465	41789	19599	116915	29425	204427	117468	136278	99036	202218	52390	11755	84571	2261	34438	139546	41902	404033	498368	141403	169323	73079	36133	29681	111468	368966	127434	61533	206297	30400	106973	26120
P01031	DSSVPNTGTAR	y8	0	65185	73048	65797	199123	44361	13680	25001	127323	279356	0	18095	56903	0	153607	0	124505	90442	123199	65483	361841	249149	182785	0	324784	92262	26075	7360	20642	167884	72467	53333	527368	194122	129699	4890	113548	164016	28216	128263	192249	107570	40139	64487	38205	132788	96154
P01031	DSSVPNTGTAR	y7	10846038	7903953	6712710	6760676	10861460	5767134	5634132	7077405	7205979	11995706	4082937	9234523	9073365	5630509	9642275	8636286	6177064	11710936	15188027	4604622	19301994	15971186	12914820	7545182	14497157	8931071	7018115	6276953	6467768	10925296	11239146	9064693	31305662	13544635	13478347	9206046	9499182	5956088	4921277	9464825	12673241	9078563	6505345	6904565	6640124	7686570	5195658
P01031	DSSVPNTGTAR	y6	172270	322005	76108	496678	508783	103780	347792	330182	365133	736783	12571	178219	344641	126607	223384	360437	245703	571493	653592	682956	1224810	1087746	636235	245603	824148	325732	142063	63319	162797	473809	691007	194150	1107592	673336	828950	252362	151902	1015093	104138	441896	882445	325264	124719	296545	215214	399462	147172
P01031	DSSVPNTGTAR	y5	190578	0	0	668912	4953579	1693678	9152	215786	304223	196175	1044	21588	494148	188643	43266	1076	40609	2911813	2871219	1118037	202836	658020	1006289	1235855	491396	375618	0	1307774	426935	77187	29783	1463305	2209464	309411	350606	1355362	2722956	732163	137942	441345	621488	2297950	219769	421859	1593419	629052	179671
P01031	DSSVPNTGTAR	y4	283386	310250	102579	89856	305554	384636	82350	282678	155191	243320	24297	247555	149771	24605	410622	25661	123749	139971	239527	24802	520030	428141	122836	202859	255718	55937	60022	39767	134281	238550	44982	296747	919344	350690	453028	138026	138285	193044	45195	52934	193780	54258	141950	114411	157080	127607	32158
P01031	DINYVNPVIK	y8	5799868	15368141	9055632	10293753	8129958	7628487	7241727	7602416	6090835	5779510	2915261	5830692	7366818	6292014	7125541	5736221	5644619	4284539	5500631	3835529	6825843	6147926	5851025	5394609	6569217	7243733	2712709	3412773	3542898	4680467	4720081	2927050	9831547	5433223	3760081	8790116	11355809	7672602	5282994	9127860	4528862	4139701	3238267	3777572	2567741	2121759	3539685
P01031	DINYVNPVIK	y7	3061444	7383477	5909561	6366394	3955681	4769571	5107814	5107746	4383474	4012129	1797701	3566399	4599502	3470589	4654409	4088485	3262114	3610048	4018046	2969529	5734322	3822947	4848135	3596333	3448707	4608607	858580	2178259	2164295	3347127	3156751	2292674	6641029	4103635	1207441	6094680	7145491	5492465	3332425	6289357	2945362	2714597	2098450	2462919	1859783	1402703	2642881
P01031	DINYVNPVIK	y6	8849041	15348359	11964625	13923183	10823203	9730067	10433576	11701028	9007939	7950538	4639729	9078974	10557148	7096298	9480997	8867330	7277650	7704536	8648419	5794747	12684858	8395817	9763205	7457708	9448705	9774081	4387184	5075822	5139224	7226950	7336430	4247132	13172366	8941261	5264584	13378760	16093572	10891138	8329941	12573487	7071253	5648660	5034289	4781689	4359264	3425442	5427784
P01031	DINYVNPVIK	y5	6228214	11578217	7595127	10738205	7570358	7373435	7002709	8600487	6794605	5469274	3278842	5478384	7994452	5804971	5694897	5404946	5459467	5947635	6685023	4285724	10787003	7106873	7414552	5904640	6954013	7124880	2520940	3695539	4299760	5488802	4004394	3192615	13136294	6893848	3967389	7617279	11819205	8789568	4952362	9519432	5370266	5122565	3527032	4348221	3078009	2435785	4498713
P01031	DINYVNPVIK	y4	10406405	17622716	14086731	16352247	11532388	11437947	11928719	13611746	11180658	10061218	5723047	11095671	13200526	9254908	11840524	10997584	9005349	9974261	11405678	7176632	16635498	11836698	12461961	9615953	11311689	11998593	5341393	6343002	6468894	9216560	9404621	5720702	19581788	11257292	6790624	15510811	20243216	13491524	10226200	14422196	9751520	8211345	6861864	6460656	5487767	4292832	7983125
P01031	IDTQDIEASHYR	y8	664102	450234	982740	191789	802276	502051	1050404	2410837	774016	987383	279364	1082970	1027286	113030	660600	565088	214729	830643	64777	262371	740118	1085935	724657	524372	1240339	5608	153282	100969	349634	380872	510184	22042	105863	656921	654046	57113	472792	606449	739417	1499192	1036426	74133	632756	271802	41711	205110	288867
P01031	IDTQDIEASHYR	y7	481681	35044	867695	16809	298494	299953	773097	1668359	531958	717238	378587	692232	864539	51410	503031	439617	111965	742911	42207	228082	547057	701467	426419	680443	673221	0	98045	81862	206775	186623	554655	424837	122733	276830	620488	185098	436814	636444	551862	1113797	695655	314810	588741	280507	92395	636373	257327
P01031	IDTQDIEASHYR	y6	779445	473037	1202985	26045	843715	433570	1497996	3102429	865136	1579031	226179	1126066	1452236	39028	875076	878178	283361	1026320	339016	340325	1375325	1555607	848725	914058	1633864	33023	377466	245612	521386	581965	1062891	18306	237578	584032	796146	214318	1020904	922813	1411863	2391021	1396098	90722	912428	584533	15086	522676	244229
P01031	IDTQDIEASHYR	y5	235471	6433	717471	129643	523934	58575	1254313	739342	345581	0	298902	671106	859530	203383	734281	809625	193622	666652	39302	407105	1003238	985140	785619	545344	995189	134344	285145	217751	277102	723809	817585	559	68402	423323	678903	1134	642423	725747	1204047	1633888	799260	331148	554094	211693	39509	948471	84117
P01031	IDTQDIEASHYR	y4	238290	48296	533087	9264	185028	258403	841184	1471112	481994	651338	7502	583477	386784	296039	326833	389301	276141	452902	161950	105537	553199	386079	618765	407648	512143	10422	106848	68602	203246	281124	392450	904	589050	164204	178614	74572	586437	427285	453839	712757	567299	58355	304898	190901	444483	185236	69213
P01031	IDTQDIEASHYR	y3	699132	0	173806	72012	362700	29660	125317	43975	9985	398744	407305	217695	5437	105320	0	21211	730	39433	65829	68973	225849	4340	215895	493200	434407	4651	0	848	48610	50362	0	95024	58352	0	0	286046	571950	332600	89748	192277	5578	221623	94721	288771	11951	80050	59029
P01031	ALVEGVDQLFTDYQIK	y7	853535	1745540	1855162	2628063	66042	2164317	2412395	1765041	1718017	0	927208	1508855	1724455	1703600	0	1136665	1863592	1459213	1758568	1805638	0	17011	1784872	2119840	681	2071123	1399752	1771251	1152704	2325490	87732	1978902	2663830	1289179	0	3358665	3944458	2527581	2316077	378985	19569	2287381	1850369	1391425	1560979	1644571	1856539
P01031	ALVEGVDQLFTDYQIK	y6	1776723	2805168	2883109	3861881	0	3037476	3332393	2389742	2308284	80351	1427832	2617721	2700247	2218498	77587	1760329	2740176	2363759	2672590	3252535	48565	25809	2574990	3558127	412154	2800584	2190985	2441919	1642628	3782885	259522	2842799	4057358	2203813	24569	4378693	5202094	3719092	3398841	499409	0	3158053	2591943	2305396	2256290	2496958	2877968
P01031	ALVEGVDQLFTDYQIK	y5	445598	973310	1435253	1629145	18047	1150197	1645217	591843	921319	262	582658	1114352	1003853	781770	838204	836029	1106578	1145076	1205983	1000202	25423	21898	1362263	1725881	23761	1360601	807468	914225	1064595	2125049	15848	1201410	1718058	758993	41888	2219961	2409047	2146262	1733950	298777	1274	1496121	1281799	1157004	1011619	1000106	1159253
P01031	ALVEGVDQLFTDYQIK	y4	500543	1407973	1567788	2253387	9904	1515958	2066199	1162140	1161597	0	781456	1655685	1452535	1417222	12692	1053332	1667858	1134285	1784958	1877874	0	11891	1617228	2050622	0	1919309	1010861	1617561	1015759	2176871	77362	1591789	2581449	1242382	0	2970566	3622958	2080004	2375252	31370	1753	2071918	1443167	1279707	1453634	1435331	2028662
P01031	ALVEGVDQLFTDYQIK	y3	8872	249009	463877	690202	0	461971	638995	191906	268529	0	111189	401874	325989	173083	0	191693	451452	274011	313173	609112	0	0	196436	463626	0	479377	255785	279925	282879	584896	0	234746	644123	28572	9378	715300	663481	647027	611432	0	0	390490	107169	260331	378856	336340	352327
P01031	QTACKPEIAYAYK	y9	0	0	0	12161	0	0	0	0	0	0	0	0	0	0	0	0	0	0	0	0	0	0	0	0	0	0	0	0	0	0	0	0	0	0	0	0	9787	0	0	0	0	0	0	0	0	0	0
P01031	QTACKPEIAYAYK	y8	747777	211119	370765	777595	604823	123963	375077	419618	333610	337067	205677	69477	472628	269973	0	258883	105108	368583	389341	231929	293107	0	285188	128908	197979	772617	165637	386367	41486	160340	80814	651561	1514587	256635	208070	1096144	285602	543926	458447	322923	5131	239563	81444	0	152335	18971	82016
P01031	QTACKPEIAYAYK	y7	231124	54901	149613	22427	41972	0	0	0	0	0	39182	272877	15206	0	32671	9686	0	0	0	0	0	0	38125	0	0	31727	0	10522	0	124993	0	0	96112	32797	14911	382917	482706	393353	0	4275	0	236012	0	0	0	0	0
P01031	QTACKPEIAYAYK	y6	348746	0	161067	323729	131539	36991	93329	16747	134442	26180	184458	34375	226278	101937	37701	156340	105824	215027	164844	31560	125844	1776	113357	71298	105559	279507	58877	165819	12643	106250	79122	346442	551883	269505	79132	616786	280752	173345	140885	39060	46924	109095	0	0	79794	4917	36976
P01031	QTACKPEIAYAYK	y5	671512	466508	436215	1501236	490473	286073	671083	541914	477797	393632	488248	695186	661830	464881	2361501	468188	791688	904393	660550	483684	818068	1343162	308051	303581	144829	700856	237805	420110	78225	769684	59336	1191260	2606670	439133	356790	1703719	1166307	965619	756773	10455	193083	957399	177657	1520071	556169	0	217775
P01031	QTACKPEIAYAYK	y4	727746	293895	396521	659254	584765	139588	363163	279112	117367	287419	376540	159195	435872	462083	1585450	454806	342535	300265	312287	444314	555898	760068	523459	191176	204342	711879	52463	185806	1718	567977	49936	855799	1375085	557458	194473	1323677	669489	466857	277885	282033	351080	292956	63461	390935	280766	101894	67334
P01031	QTACKPEIAYAYK	y3	861797	331683	771935	1073798	689955	274996	396891	773093	758402	511775	647466	253791	752743	638786	80695	325152	479753	1135028	847673	796729	571406	40141	475293	108981	508722	745520	160985	595210	119194	782638	296923	1079045	2821688	602866	299647	1833738	876270	1122579	484184	571038	253097	912056	277688	2570	414846	0	169980
P01031	VTCTNAELVK	y8	4658108	3573776	4771930	488879	4738413	2230903	1873491	2935661	3187637	4145630	2953198	3352504	3812207	1088171	2557464	3040431	2112594	2856435	3368581	1992040	4080896	2561053	2041421	2149027	1866427	1418000	788890	1052741	1952861	1362181	2004858	2266324	8220997	3158477	2310368	5100398	4464048	2083175	4332129	3981218	434134	1370795	802983	618305	626938	22500	1957812
P01031	VTCTNAELVK	y7	5100762	4093208	5023030	918319	4842736	4161804	2314862	3871496	4644923	4554780	3374348	4142414	4166912	1585774	3465558	3613474	3365812	4370485	3146183	2096883	4829631	2975375	2786038	2636372	2458598	2921646	1218244	1367871	2337285	1746217	3101923	3359365	6350394	4483656	2633352	5448615	3945037	2765392	7122895	5054917	570717	2788560	1475516	1251777	1806371	0	2710089
P01031	VTCTNAELVK	y6	1709636	2513756	2321149	374576	3159754	1432766	879187	2234844	2699473	2185003	1735277	2091931	2400385	798182	1778598	1780629	1595222	2208183	2373982	1115881	2862785	1767544	1140008	1455539	952633	1502995	599086	685047	917873	666984	1463827	3458100	42938632	3025001	1108846	2349197	1859654	1260373	3484834	2138522	226816	1479273	602114	494801	687607	0	1346097
P01031	VTCTNAELVK	y5	659217	612699	694642	135014	1118068	571976	251896	427984	1251465	787648	91570	660425	819159	189787	659698	505598	488844	853242	1006789	502068	1108712	407434	366490	611058	548453	422283	415044	307065	323262	285852	575917	713098	1881600	649412	558668	1167320	1067764	751577	1254203	271582	124829	474200	243315	200276	320275	0	587480
P01031	VTCTNAELVK	y4	648244	623782	1069272	190956	861887	292545	266060	607217	879765	761506	555917	817667	748889	244483	399515	729461	656244	661462	843845	409244	902616	464196	454274	507574	389794	620636	248430	216657	512672	286019	475599	549524	1438391	804292	554841	966091	857490	345195	913706	880496	99705	646640	221964	164316	220761	852701	397027
P01031	VTCTNAELVK	y3	1175753	813372	1391494	160669	1233533	667564	474020	1152357	1272223	1419083	1062589	1296093	1066823	234204	769755	838757	714387	1070124	1348286	650647	1517869	902766	1049768	845936	596918	895012	358095	307901	628054	431805	767476	953879	2221687	1297890	759696	1715719	1044595	526224	1407388	1648108	98688	747268	231344	287315	348694	1869184	781434
P13671	GEVLDNSFTGGICK	y11	297632	891485	1778724	1128962	828271	837767	588080	599451	876080	1697375	1263027	1276856	1426314	924917	1111429	1661969	1384201	459304	1212081	184797	1522419	276186	525847	765417	601106	303997	1138057	496326	827683	2075020	406044	948005	2321359	738894	0	1758044	1802731	888695	291650	826341	611340	955246	827403	453819	1408249	654521	687700
P13671	GEVLDNSFTGGICK	y10	843451	2054413	4238056	3108882	2547984	2271910	1830843	1390138	2459476	3979025	2868633	3264121	3646695	2492262	2738482	4106675	3523084	1374520	3141101	885960	4023531	851619	1441833	2357890	1259553	1029308	2878266	1714802	1925945	4455760	1199803	2688446	4667215	2184575	19100	4361142	4641409	2843870	1193697	2280420	2012700	2478865	1840157	1428505	3240890	2069316	2279935
P13671	GEVLDNSFTGGICK	y9	654351	1215456	2324785	1808505	1296436	1298447	1092865	837697	1226711	2289369	1750016	2266848	2006420	1302246	1461288	2137662	2462875	952431	1922734	359829	2179620	390834	877077	1615130	614083	714798	1782145	1135209	1229112	2641614	674688	1426299	2677883	1421484	11458	2128423	2434896	1498105	673601	1002928	963343	1690171	1122638	734455	2063095	1428454	947725
P13671	GEVLDNSFTGGICK	y8	609784	1510605	2322631	2178920	1734845	1650000	1243508	947154	1548103	2259094	1878870	2116156	2238563	1571558	1430907	2453104	2338588	1029932	1737523	380229	1644614	463689	1142245	1267016	737025	1199360	1382108	1283527	1582435	2545434	839118	1793144	3071481	1534897	23654	2381542	2662554	1512861	1005385	1025973	1236617	1684997	1034727	1150679	2308366	1208168	1449390
P13671	GEVLDNSFTGGICK	y7	1511878	1482426	1890078	2041076	1307197	1610420	1153993	777451	1449361	2042984	1859993	2079387	2643146	1259401	1527085	2152223	3402481	837084	2228554	473547	1978328	1271534	573311	1546370	328967	1348973	1867571	1156767	1459958	2740980	739171	1547156	2956307	1040200	28005	2323632	1971480	1894952	1280991	1933692	1350157	2619578	1525287	1000337	2066252	1469153	1534733
P13671	GEVLDNSFTGGICK	y6	1836046	2051019	3092482	3437620	2503558	1960785	2217767	1317397	2376261	3524327	2979919	3084037	3553067	2230921	2569531	3721547	3715076	1833085	3096788	892744	3953712	1148950	2294184	2634781	666476	1887404	3007135	1767969	2382327	4175543	2008365	2960244	4660187	2940914	52124	3775188	4452653	2895710	1590402	2449001	2058552	3194027	1783805	1897160	3410105	2557418	2230343
P13671	GEVLDNSFTGGICK	y5	1743010	2147260	3419998	3352225	2550621	1907869	2164077	1516806	2637760	3823317	2929884	3549489	4073529	2649735	2240535	3711524	3902428	1722255	2864886	895794	3425667	901350	2394819	2490239	1690845	1441304	2981390	1895258	2488925	4459368	2212970	3469667	5464959	2749723	57736	4271029	5009577	3244981	1895357	1973237	1765665	2809528	2050718	2264080	3382614	2776443	2498265
P13671	VPANLENVGFEVQTAEDDLK	y9	1219053	2373987	2698430	2552051	1309649	1841360	1845342	1175586	2045418	3465101	1803283	1235311	2177597	1957879	2565004	1805433	2854975	2836832	1493767	720215	2314394	0	2177041	1539487	102276	706025	1497607	1057684	868353	2000074	577509	1934772	2862235	2947671	44945	1804544	2299873	1023340	2726397	526629	0	1739630	1062215	1192768	1025210	1734298	1402743
P13671	VPANLENVGFEVQTAEDDLK	y8	1726489	3420957	4411769	3987035	2331914	2867820	2960525	1966204	3248906	4532975	3092204	2259279	3710666	3090876	3902354	2544247	4463198	4125039	2269708	1456012	3653271	35894	3627497	2155026	139252	1468839	2147127	1640284	1545186	2999087	798355	3206331	4427963	4439537	1516482	3021490	3992811	862545	4156886	586903	142435	2935560	1672893	2149544	1476248	2533793	2220820
P13671	VPANLENVGFEVQTAEDDLK	y7	5300559	8724129	10932936	9389502	5533416	7899921	6780386	4394896	8617293	11072395	7468920	6516752	8727626	7995712	9545632	7061896	11729647	10548749	6084499	3107728	10834718	201884	9584910	6123433	657819	4019461	5433409	4545131	4870533	8739765	2183186	7927984	11809229	11715073	1428	8553465	11228123	5738268	10555693	1523396	5303	7561091	4936929	5643310	5065191	6273705	6373750
P13671	VPANLENVGFEVQTAEDDLK	y6	3361778	5664956	7111704	6003703	3552998	5360494	4811468	2860182	5381323	5311270	4714140	4472427	6121713	4998781	6706050	4520811	7911706	6935788	4302601	1941541	5367800	5144	6919325	3912099	436064	2569576	4046041	3076370	3085485	5535322	1081693	5519861	7380840	7638273	21856	5773887	7093948	3209110	6927185	798180	28215	5385515	3337359	3136812	3202194	4275831	4540744
P13671	VPANLENVGFEVQTAEDDLK	y5	2067423	1932846	3898753	4287708	1955085	2529402	3363843	1983662	2995675	3566983	2941924	2558536	3397778	3206827	3834011	2574517	5061148	3769353	2757937	1404318	2925240	13027	4266524	2523888	141844	1668249	2374108	2072189	2034826	2798404	912212	3039169	5198151	4513862	14193	3408521	3791094	2379993	4251345	822696	101634	3468060	1952615	2221137	1970527	3064587	2834156
P13671	VPANLENVGFEVQTAEDDLK	y4	2067075	3343764	4034689	3890843	1920848	3336160	3132190	1656000	3250852	4154115	3166885	2230336	3827767	2909622	3515582	2467438	4827220	4174651	2644839	1027581	3495291	15685	4256518	2356521	185379	1351094	2107799	1705761	1610834	3426849	851118	2797370	5369073	4838820	23583	3353501	4618556	2082252	4203070	1316576	20254	3783396	2017489	2096786	1816544	2814658	2903671
P13671	VPANLENVGFEVQTAEDDLK	y3	1185021	2734237	3042833	3040216	1658455	2684130	2278849	1016532	2644188	3897134	2740829	1945300	2988875	2442518	3333334	2140188	3505905	3155944	2108937	811743	3133213	10542	2772850	1849296	99420	1312154	1551063	1733469	1726218	3029541	565501	2734955	3532399	3895486	4583	2969821	4083971	1742898	3810591	608421	3493	2908398	1998834	1767848	1699556	2262765	2838484
P13671	DLHLSDVFLK	y8	95502	676923	729646	1373762	0	705796	1384494	181187	650171	695788	786575	563846	647771	179126	11167	126960	787461	699400	461042	469981	166501	227317	579515	1055140	526588	487462	842204	188924	680438	315247	89066	742164	768130	439447	270693	921185	1985167	940023	976633	0	78793	506263	353264	647223	715884	644846	547686
P13671	DLHLSDVFLK	y7	3100537	9922854	5834771	8809240	45607	5705196	8036513	3263606	5948330	4355836	4945899	5104671	6154028	3446927	1927628	2578345	6578015	5901626	3069687	3593022	1845071	1427968	5412830	7092896	283202	3855027	6168204	3951176	5262309	5334196	3014105	4193586	7693831	4036718	4221671	6360999	7964222	7244175	7517923	85696	423141	4960957	2954978	3661740	4306076	3714431	3961085
P13671	DLHLSDVFLK	y6	2250158	9430240	5155925	8451262	560869	5316922	7527024	2991314	4905088	4025011	4979048	4272358	6057246	3107533	1997366	2036982	6457054	5387280	2825257	3371674	1717193	1614521	4977350	5693820	489697	3447791	5622655	3441621	5162198	4914538	3042479	3973988	7011859	3676250	2459344	5710558	8870499	6704970	7121101	265647	1048598	3929506	2967987	4118556	4329478	4244216	3689226
P13671	DLHLSDVFLK	y4	782692	4472779	2600125	4028775	332610	2499723	3493410	1407657	2575454	1968033	2542039	2009294	2766988	1209112	399006	1061673	2714722	2472329	1129360	1461616	906025	688493	2672628	3408132	204597	1324997	2794098	1568277	2087817	2935715	1146653	2436645	4052013	2406943	41493	2835053	5576102	3239757	3418151	0	83915	2091068	1056128	1972588	1945943	2164928	1913391
P13671	DLHLSDVFLK	y3	914279	4277470	1933911	2948379	22223	2992083	3675868	1015858	2473048	2306232	863704	1329085	3612083	2059343	444788	983054	3236578	2692958	956873	2515735	920500	550436	1346695	3219595	244708	1137523	1907298	988216	2550960	149787	1627110	1992740	2641928	2118084	0	2513861	5118560	1281510	2113720	0	291847	1486736	1836349	778490	1203343	1460228	253533
P13671	ALNHLPLEYNSALYSR	y8	170094	1059557	491072	0	46378	24897	3367	318880	0	25441	3141	107944	396077	0	42080	182782	1953700	576098	435325	718218	207359	811136	560259	2140273	0	277985	527332	305361	447906	217304	271256	111287	279479	348256	85817	535832	1250043	184734	600748	45007	823777	320847	0	920185	631805	442520	35924
P13671	ALNHLPLEYNSALYSR	y7	1122488	3243765	2382790	2532055	291484	1825808	2622434	1695955	2171959	1794133	2205983	1724813	2012728	1344804	230921	922131	3549918	2533583	1755770	1110976	1595933	1271158	2360663	5113002	504183	2008174	2022814	1851905	1552131	2006145	890763	978833	1806062	2078069	23986	2745156	4399559	2269775	2862605	26155	1846037	3064421	953270	2112229	3276854	2736773	1612337
P13671	ALNHLPLEYNSALYSR	y6	1881932	4061554	3507951	4742252	25601	2773738	4817368	2975352	3991166	2536218	2894978	2709632	3372607	2311508	251389	1274857	5633064	4261582	2973645	1975483	2712962	2004178	4375341	7685137	1725	3290934	3374930	3288545	2476305	3134948	1801749	1873006	2455046	3478503	14011	4824012	7510796	3294989	4939418	145370	2616998	4837566	1171504	3027261	5313535	3960930	2382962
P13671	ALNHLPLEYNSALYSR	y5	2268870	4038013	3041687	3940803	676068	2184402	4063385	2913026	3322171	2255744	2576308	2218549	3076515	1763370	224133	935525	4880567	3489697	2541854	1809966	2256808	1733126	3036186	6442519	249886	2467851	2555986	2370260	2205669	2448912	1199942	814141	2325859	2560892	534055	4133912	5918907	2587099	4342355	50500	2047428	4210136	987562	2797355	4307153	3250603	1979291
P13671	ALNHLPLEYNSALYSR	y4	2344873	6469350	5086888	5862618	55936	3491387	5802575	3457794	4356005	3302339	3948913	3469474	4462244	2771468	66478	1930599	7166753	5398256	3703199	2516074	3426963	2249905	5291597	9669696	30670	3939776	4088581	3921405	3324295	3677993	2522835	2227280	3642030	4667915	2322	5893226	8543964	4261509	6456262	54498	3165095	6173208	1866472	3959804	6928393	5332125	2759468
P13671	ALNHLPLEYNSALYSR	y3	2050335	5447137	4193605	5174060	163607	3098545	5158029	2524013	3575580	2963458	3105657	3036200	3910559	2360256	39524	1390316	6154024	4435319	2906962	2180290	3645663	1988148	4068893	8759937	10870	3732122	3720006	3251834	2933053	3416831	2144413	1754230	3521203	3819094	0	5496322	9255593	3257569	5554215	339642	2531580	5418942	1274081	3906954	6011922	4522222	2591060
P13671	NSGLTEEEAK	y8	915152	2094565	1391879	821482	1241931	1533250	1079229	1237940	905756	1967222	807902	1712424	1572714	772722	1914681	2034211	1792712	1474760	1459087	231394	2004657	2503644	2670066	1576262	1998196	1290489	1480506	913992	1892238	1622289	2089994	1099524	6423573	1406268	1851296	1693468	2469150	1038143	2477430	4586144	1057190	1122500	1052809	568473	1164697	807191	805435
P13671	NSGLTEEEAK	y7	258095	703131	250344	210609	493682	432974	320098	268968	299664	863780	214346	278156	486645	233429	734190	606325	587368	630497	562560	66082	593515	901542	888411	418326	620560	326204	410442	352316	599459	609738	691218	447346	2301778	430153	830129	603985	907942	293517	756777	1276462	160503	472582	258954	62842	457726	364908	204965
P13671	NSGLTEEEAK	y6	2003210	3544650	1902638	745788	2816176	2930322	1896360	1550515	1730027	3947900	1878543	2885684	3061120	1518896	3791445	3532294	3387983	3403104	3274277	426945	3449927	4081856	4670364	2897377	3950413	1917928	2401718	2341648	3494777	3326294	2778621	2080097	11988860	2512552	2907277	3210827	4363957	1791392	4463582	5894904	1538683	2400097	1635594	833441	2104677	1824889	1255137
P13671	NSGLTEEEAK	y5	641285	1024172	498188	252104	751407	845311	456775	445675	497692	1237569	690286	624847	775499	492732	1025168	132167	1162071	882991	821684	0	1050152	1358926	1259786	969301	1120754	542889	797903	701029	1134773	1084499	917148	462194	3860706	766614	1023534	890109	1259350	74329	1265776	1852280	483106	819373	313741	182340	776554	581395	446476
P13671	NSGLTEEEAK	y4	555222	1178139	511784	240090	630624	556827	402069	434155	343707	1196909	592276	824269	692929	428909	1038972	791510	643708	900259	819610	64911	877818	1143035	1148089	763954	911735	522109	702176	515004	954672	836721	778576	449237	3600266	743847	825744	771390	891903	263998	966014	1409336	419084	756137	253719	180941	466220	464523	408865
P13671	NSGLTEEEAK	y3	328236	471229	280722	183247	364335	402941	319319	194414	266674	705999	347034	483264	447968	231214	672503	580122	646313	574052	495081	0	514462	670064	697689	469647	592286	333802	422926	324786	596587	561097	506101	234326	2214167	456782	549146	555845	631809	249582	688370	1051525	262154	372488	214824	151603	332325	285252	215940
P13671	HEGSFIQGAEK	y9	2299121	2864866	3506475	6195768	2425622	3216447	4694728	1634582	4035178	4309669	2054365	2812020	734624	2089695	1958366	2694646	3123326	5895974	4067605	491839	4228802	3170844	3793907	4328179	4188518	1902295	1354073	534730	3185247	1759824	3245829	3681288	11262709	3790346	1478553	3379520	8980615	4555210	4680323	4274226	1532919	1790592	955894	1791582	4153010	1893936	923571
P13671	HEGSFIQGAEK	y8	239237	119478	324703	603131	101116	273033	389545	65687	322388	411075	116131	194297	0	207151	142384	269071	274054	453436	331848	41138	435015	232413	364629	366225	419144	140256	91410	5621	336201	112731	335676	382980	1196657	352567	151799	312939	1068665	459334	259891	171609	81006	184707	67711	140399	497751	146903	75011
P13671	HEGSFIQGAEK	y6	464802	410018	489311	349783	95444	460808	629396	281242	562777	720976	4119982	378052	89036	3413748	293538	502760	223154	1233226	855884	74812	675946	180166	512421	891476	297720	101769	190222	127586	691929	0	549099	63682	1194507	634590	120044	534524	1288666	751662	1276979	412645	1114623	343517	10218	441041	530523	150152	51524
P13671	HEGSFIQGAEK	y5	610046	1424101	850357	2062147	385981	985175	1812046	1336705	1319517	1937202	112168	1294974	216282	532030	752567	1020567	703273	2259185	1760411	196450	1532430	1352124	1141697	1648724	1295670	556331	1116245	87426	1624105	551640	968744	345957	3053656	1450792	589299	1088636	3142613	1212114	1458096	1453552	636273	774134	247890	563662	1660377	1085353	474024
P13671	HEGSFIQGAEK	y4	1689752	2671912	2879023	5273420	1667477	2783975	3812781	2765744	3504547	4395246	1505395	3090650	864450	2193716	1606983	2064667	2237231	5345183	3755611	513968	3816068	2385961	3355834	4330122	2914013	1806298	2042003	452239	3870761	2312370	2353962	3897958	13232183	3402024	2106192	3224756	8338746	4003141	4249327	4191047	1757698	1969828	1055382	1930559	3471872	1351708	843203
P13671	HEGSFIQGAEK	y3	418231	448742	540115	1180719	402874	429170	668238	216292	757569	946962	563555	556054	196089	649014	214813	465876	486533	1208617	951203	74467	1054316	649715	829086	1007020	827021	286476	325121	21149	658002	219047	753898	844890	2735758	722854	476237	749041	1962543	844795	898037	552638	353738	548145	232763	399669	743629	437045	141098
P13671	SEYGAALAWEK	y9	1009522	1897731	2300401	3061013	1035692	1613546	2408437	1624871	1865170	1488382	2020487	2112242	1898211	1694365	968219	2048117	2473173	2622787	2534542	1028999	1970386	1440436	3554843	2821935	1156470	2278222	2274299	2267531	2090323	3513692	2398539	3019361	4679392	2935988	794312	4886361	6786888	2835672	3675300	998255	1626416	3356890	1582708	1944940	3363164	2810621	2686555
P13671	SEYGAALAWEK	y8	2718702	3966742	4263780	5653640	1598043	2648612	5114381	2512613	4808956	2642636	3662695	4314689	3319830	4005135	1579791	3667334	4873153	4314854	4351708	3007845	3124820	2675161	6365263	4557580	2028582	4106377	3192187	3617455	2758330	8581858	4906505	6941635	7289674	4956964	1606391	7513511	11872295	4037184	5783404	2186218	3640735	5562002	2750502	3674054	6226795	5181200	5547151
P13671	SEYGAALAWEK	y7	79559	1032079	844450	1292094	315177	683427	1392253	483200	1196571	967830	1113501	1152707	1323657	500020	349574	1140001	1645132	779529	1211137	411852	1159470	754873	1380484	1422238	549819	1330699	1355220	1395013	1023064	2235999	1260147	2128854	2782432	1185323	344003	1800733	3464774	1347979	1917528	804125	769197	1876117	661977	836064	1905837	1683583	1544396
P13671	SEYGAALAWEK	y6	1074673	1662218	3144440	3740478	1548390	1623420	3476622	1132677	2781362	2521676	2463358	1147546	2311272	1909640	2351428	2521882	2922849	2046360	3264615	1875717	3248664	3130295	3836669	2789843	2512854	2066867	1514568	2775642	1941204	4804640	3082063	4012781	4784828	3081317	3216079	4769073	7598847	3294021	2566611	1537993	3919913	3880125	1543172	1746846	3927497	3360648	3335059
P13671	SEYGAALAWEK	y5	1371752	1022578	1862208	2063246	445437	1144252	1518812	876824	844440	391729	1473272	1513802	1708763	914605	392150	786230	2358539	1194399	878430	877375	882073	724989	2317709	2130702	588890	1552750	960562	1129962	950510	3288600	2458868	2505427	3366721	1432877	744536	1233682	3880522	1298997	2219443	287125	1459403	3002085	1120255	1990684	2222701	2325023	1602804
P13671	SEYGAALAWEK	y4	1279355	2937704	2928398	4709012	408750	1842318	3439408	922094	1298811	2306229	2794820	2937683	2711147	2466058	226400	3604083	3626209	2472356	3706903	2451590	3368622	1783203	3474745	4927103	827050	2096483	3273942	2952292	2530854	4929878	2305895	3917308	5431067	2405306	871585	4742705	5275714	3329737	3995337	232731	2151522	5217440	2054742	2506473	4819358	3746903	3947920
P13671	SEYGAALAWEK	y3	1218645	2805263	2887538	4269645	964836	1836335	2770810	1653357	3053613	2121064	2773736	3201540	3121503	2483165	1376482	2603222	4563067	2692147	3654134	1440806	3380212	1674359	4670202	4750001	1180689	2634138	2740239	3426773	3078738	6597991	2857803	4213688	6924604	3143756	1027539	5023969	8697233	3898990	4345453	1621048	2350784	4908965	2473194	2809779	3947551	4208768	4122781
P13671	TFSEWLESVK	y8	7464561	20707912	15190296	18660536	13233382	9465880	17542674	8580404	8735359	16120317	11254404	9590822	10681933	7293664	6684698	10211644	20080734	23001910	16041175	11262563	12507434	7543171	22194384	20371184	0	14393198	11086650	16645266	10172699	17524164	12176235	13470556	22512816	24958362	22543	27491266	30056618	16403211	22708518	81942	0	12598573	5435704	8329064	15686824	18302712	11306045
P13671	TFSEWLESVK	y7	1669405	3784380	2484072	3618216	603350	1763275	3304319	1497066	1496504	3285180	2118085	1821622	1666560	1226490	495751	1766998	3996370	4233383	2781839	2123048	1847723	1046081	4168188	3701169	2527	2685196	2161537	2955421	1845628	3257936	1770439	2365635	4219494	4706321	0	4962643	5366354	3017575	4330332	48580	309782	2210915	1127651	1785058	2450378	3451844	2157333
P13671	TFSEWLESVK	y6	3289204	8541144	5959802	8624755	6611216	3974463	7279841	4135129	2385776	6284101	6147430	4760534	4114693	2825645	3334575	4706379	9329526	9721783	6936386	5344117	6408978	3073437	10467239	9791606	1383	6343024	5597679	6730999	5012452	7989351	5804877	6115449	10771992	11537884	29853	12390988	13934943	7320932	9909713	6419	14139	5809100	2492534	4811689	8009902	7604800	5891970
P13671	TFSEWLESVK	y5	2284077	6890701	5581513	6942789	3100944	3473591	5380041	2838903	2684612	5554886	3747939	3516456	3724583	2329916	1771552	3951458	7818913	7823394	5594261	4268304	4660565	1350952	8167038	7623569	80919	4644203	4567626	5393905	4337126	7087279	3967567	4991706	9017955	8274012	255815	9453385	10026182	5801588	7828542	41050	5258166	4708708	2281090	3161567	6039940	5910288	4913914
P13671	TFSEWLESVK	y4	2725750	7494878	6131921	7573930	4143414	3525859	6538980	3236192	3595422	6076291	4733911	3800664	4554310	3159245	1715937	4267756	8737001	8640362	6278051	4916548	4661247	1722003	8673289	8782839	194602	5184012	5044198	6082514	4500371	7391415	4536447	5220394	10315397	9061747	19599	9791259	12164477	6569160	8767519	0	93134	5533768	2464574	3796562	6777571	6547305	5335770
P13671	TFSEWLESVK	y3	3551221	10989128	7824121	9965666	5775853	3377051	8308852	4822167	2275125	8410556	6692202	5150418	3381366	3963141	3225073	5365937	11601072	12781630	8451632	6748648	6989558	2960009	12601404	11452602	0	7893218	6921132	8217186	5587073	11691013	6685899	6717144	15097669	13234578	0	15565250	18080728	9403864	12755544	30932	17035	8110398	3628589	5584686	9133214	9593041	7618394
P13671	ECNNPAPQR	y7	337020	675619	397945	214466	546279	254708	148536	115947	290118	902568	420494	247978	262976	197714	712071	676570	407204	356333	450575	0	691676	836485	804088	184283	989417	139709	155232	157406	185254	645204	353388	488446	3125081	538180	564442	366352	571251	141362	422297	1440689	893306	133356	202873	105503	111635	374351	115528
P13671	ECNNPAPQR	y6	168214	307420	176757	150759	355163	123789	34772	12823	220383	490516	204260	46692	171698	8095	440132	408337	278302	354445	234264	0	509596	398591	329470	44035	525280	55157	0	28302	41668	429628	365392	242393	2256782	232435	454767	221813	246771	24271	137777	847473	523473	118310	93790	35771	36007	129556	114226
P13671	ECNNPAPQR	y5	2315211	3981764	2517656	2386552	4032418	1785948	1546114	761786	2576981	5224589	2490683	1763793	2316168	1704153	3706773	4272815	2909550	3146670	3347479	550024	5296273	4736846	4554230	1551494	5689285	1431926	1406881	1739820	1511642	4413339	3424304	3921885	18723602	3369233	4536404	2948241	3890087	1929166	3068827	8633925	4831120	2006050	1369453	1341178	1557311	2261936	1571731
P13671	ECNNPAPQR	y3	1565728	2548507	1659809	1601945	2650048	1017234	815036	570592	1585820	3645473	1719968	1268242	1457004	1192490	2466742	2834753	1955294	2141108	2247187	273106	3149849	2988883	2892731	1018246	3741104	1025900	942816	1128600	977800	2816497	2397441	2657750	12351521	2184503	2981588	1875145	2495368	1124838	1943805	5478350	3051322	1403916	870437	826560	828140	1783113	1038342
P13671	CLPDGTWR	y6	4237282	4967243	8646953	10243256	4619870	3440750	4316915	2805368	3633865	4151656	6787098	3665811	7626071	4931782	2737401	8553942	7834437	8389056	24431	3065774	7492399	3347876	5531611	3816547	1871557	5792594	79514	6647369	1088725	11194703	3555368	8349690	20210740	6641216	220311	15033600	20295444	8071198	5452649	3926201	4002110	5463336	2540709	1548962	5764827	4133773	5143455
P13671	CLPDGTWR	y5	439348	436464	860197	929838	409739	318356	494234	208581	371454	354900	386657	308431	738871	211660	407950	328284	432962	920596	136642	256376	1179975	141953	759396	46224	536753	25748	105363	472151	34463	1417958	419098	1026898	3346894	1076432	26340	2108710	2688562	685647	737923	533866	519952	748666	267021	408891	393225	539654	550883
P13671	CLPDGTWR	y4	2067410	2265496	3984929	5263722	2219730	1455475	1769431	1368146	2141919	1960502	3190370	2331348	4103304	2971188	1450212	5045430	4462057	4426104	176273	1849119	4030504	1698779	3180660	1948003	881777	3434626	1553280	3603258	569305	5903270	1943075	5444677	9500406	3966935	102047	7243090	9285794	4399705	3441986	1737618	2358181	3368258	1244115	1287028	3241447	2054028	3392349
P13671	IGESIELTCPK	y8	6180307	10580808	15228620	14813897	6019245	9626654	8901752	4452336	8716086	9421993	8546392	9952426	12043126	7282102	8847896	7593389	9880729	6646583	4491151	1655299	6137524	5946295	7491907	7030477	6552529	3986043	5070063	4639330	4775793	9057441	4907822	5558968	11126360	8111150	4588802	10421235	12509844	5537466	8678695	9612646	3063213	5308708	3830365	4527365	5973470	5195522	4355159
P13671	IGESIELTCPK	y7	3695578	5726207	9484354	9812333	4207709	5934691	5562198	3268905	5607304	5915725	5533553	6593556	7338820	4469703	5290080	6096729	6406122	4410611	3530548	796412	4915867	3772012	4958578	5463546	4310404	3353967	4138377	3214316	3271335	5848422	2926122	3832751	7097053	5021823	3199785	7059815	8577993	4981745	5541280	6373623	2293452	3888100	2641820	2628226	3979812	3386868	3229463
P13671	IGESIELTCPK	y6	13638627	22203484	30546904	28862616	13483363	19024544	17737714	9807726	18683430	19830866	18395154	21286082	23887142	15364136	18097754	18191032	20555388	15133346	11195908	4469174	15072706	12819775	17097022	16115354	15090112	10461779	11561989	10591004	11777618	17691934	11013149	12777320	23364720	16953352	10982966	24626524	29568806	16168818	19006350	19654642	7193941	13305171	8791271	10775622	14672495	11992974	11131049
P13671	IGESIELTCPK	y5	6530371	9803667	13791500	14969896	6180970	9233283	9356572	5263594	7512359	10201670	8756247	10874443	11777909	7481946	9216905	8623184	11218900	7283576	5457169	2277719	7481502	5571198	9596716	8017004	8790280	5805715	6239415	5281482	5305850	9533833	5465216	6927035	13319480	9384813	4943917	12042137	15956874	7338581	10394120	9210869	3064536	7416045	3868084	5569688	7734846	4952493	5252958
P13671	IGESIELTCPK	y4	6001794	10263146	14504461	14257635	6326952	8926857	8816854	4943314	9113291	10117701	9186254	10775366	12087905	7169157	9249308	8826813	11002821	7633586	5161725	1974970	7768893	6225353	9386369	8544486	7229276	5174577	6525914	5074815	5922934	9101600	5843631	6803234	13160480	8177690	5434874	13143832	14647516	8353033	9539241	9234951	3486460	6633852	3976260	5079875	6215238	5885141	5495110
P13671	IGESIELTCPK	y3	6938193	11267572	15427086	15797555	5408461	9289767	9229686	5051912	9817232	10910264	9524939	11889108	13300454	7765010	9267087	9263633	11265615	8847390	5974393	2034729	7769332	5871861	10309515	8135642	7291572	4502575	6334682	5339113	5700807	9233460	6078494	7776299	14916560	9520095	6620308	12238272	14925231	8225670	10071666	10380095	3655177	7703282	4894599	6078357	8104191	6651262	5040849
P13671	QLEWGLER	y6	6352010	9618865	10141568	14889667	9157192	5116312	9671290	2276228	4899943	7256690	9082675	4855334	10219170	6148588	3736639	7030855	10019564	10078296	7450923	5094334	9147372	4662828	7777492	5632624	3400297	6991598	3804660	8419803	2114759	6400551	2853912	9881605	17946930	8567128	3362696	19561640	29168894	13222426	5489977	7021796	5195095	7058964	3540652	2889667	8838629	4747309	9477493
P13671	QLEWGLER	y5	5366197	9605026	10599244	16491035	9546402	5728123	10004577	2586785	5789003	8048421	9667646	5172632	9827536	8590764	1379171	8014435	11524418	11735161	7851395	4911592	12340035	6170968	8588934	6298470	3542096	8048764	4253162	9192513	2408302	9611668	3891374	11951966	21119364	10519983	3553978	21623442	32479352	13279519	6837053	7880736	6734746	8037348	3087064	2298515	10481599	4688991	10987771
P13671	QLEWGLER	y4	11105766	16420235	17208452	24190584	13387531	7599941	14958064	4805200	7546225	11628185	14894633	7231452	17176724	10409061	5671687	12580323	18193558	16561522	12234934	9930315	15735136	7438970	12752858	9425577	5806248	12090513	6601503	14264859	3769445	14467666	5475414	17315978	33363136	15204656	5375202	31758290	51945208	21872376	9498621	11918214	9396353	13052913	5121485	4784046	16456804	8653001	16484998
P13671	QLEWGLER	y3	982053	1236814	1053284	2341299	1616097	543468	1401572	89044	533029	1151563	457913	789872	1496425	593804	126952	136937	1477409	1363767	1551798	784174	1816819	802748	487315	790696	545885	953330	292051	1319177	214225	1494622	289407	1608161	1975795	1182482	110745	1931133	4806998	1635574	696727	479160	709712	1188052	340054	434649	699352	610252	1552681
P13671	GGNQLYCVK	y6	349525	544576	766257	1000878	516470	228480	493637	194178	438266	719888	411102	170027	301046	464926	486173	541922	642225	458180	318801	114639	187658	391540	698162	273244	591271	240474	124750	200784	309388	465127	241974	292892	155856	360221	474708	743150	669211	360868	358178	635477	152345	71727	68624	175427	325754	414392	196232
P13671	GGNQLYCVK	y5	2149641	2851638	3825851	5899178	3216799	1321545	3373439	941106	3450662	4125009	2764841	1636963	2777796	3231905	3435401	2704814	4195588	2591851	1537997	757012	1160648	2267824	3377163	1072344	3444492	1791310	861315	1833086	1531930	2101101	1133882	2209979	2915844	1824681	2612968	4655310	4289425	2374250	2570241	4035580	1435551	979870	922094	619248	2461842	2343369	1813700
P13671	GGNQLYCVK	y4	4911463	7410250	10170026	14308411	7335008	2829617	6662213	3093501	7816310	9863647	6054980	3450322	7120627	10674465	9079667	6964957	7192429	5765981	3628830	1252216	3499754	5325215	10065428	3299986	7893486	3449979	3160810	3265512	4121798	2187787	4114596	4293167	8099643	5420389	7470739	10362257	11130208	5189290	5146907	8969489	4029652	2808162	2021260	1919617	7335725	6312904	4270739
P13671	GGNQLYCVK	y3	161443	4170766	5985524	9038692	4870850	1961549	2604552	1826397	2290723	5310182	1975714	605920	5593287	5272015	4956281	1796159	5179708	4000604	1073943	1394695	2052424	3265404	5721205	987843	4621557	714748	205984	1968879	2686418	2976026	1866881	2561065	4701749	3571243	4453622	7000740	8278119	3616289	3730874	5788071	2726503	1669334	972295	868613	4294902	3582617	1931790
P13671	TLNICEVGTIR	y9	5642659	13241952	10225853	10516412	6177306	6196149	9298224	4779342	7089361	9170237	7539377	9522978	10184992	6145151	3477147	8104613	15367720	13215316	7161487	5745928	7204180	3597042	12450055	10439956	5044889	10037431	6727796	7312207	7760144	11235172	6729782	9895743	10737821	11278622	6342665	10846412	13848254	11165206	12305962	8058787	3241205	8533916	4660280	7257550	8955352	10081925	8938109
P13671	TLNICEVGTIR	y8	3879803	8884506	9208543	7432750	5246675	4365745	5936751	3727659	4154092	6454096	4677757	5978295	7419392	5480146	2535513	6126987	10549806	8767811	4857950	4022302	4836953	2413688	9066555	7475222	3307512	7128604	4831263	5598707	6156588	8329795	4550969	7176385	6402632	8462130	4424514	7581245	8442891	7721928	8685368	6420623	2063404	6260749	3534852	5030432	6549168	7428991	6714267
P13671	TLNICEVGTIR	y7	13902930	29527886	27394592	28306644	18261814	17057848	21250228	11409713	18674898	22281774	18167692	20988616	23907128	17584174	8000146	20026062	34826580	28719448	17762748	13338519	15972326	8225993	31712300	23905172	12182417	25296288	16151896	18459584	21722840	28106016	16145950	25044204	25887712	28855334	15940357	28423276	30993536	25245570	29954918	22383818	7808320	21245054	11628704	16665864	22010372	25444704	23351110
P13671	TLNICEVGTIR	y6	4200421	9069603	6214182	6479638	3666970	5261997	7106069	4010865	3242359	6888921	5709796	6171517	7355753	5148180	2238013	6201769	11388342	9483788	5691237	4259360	4666952	2438729	10069619	7813571	3992195	7853554	4962892	5737102	6489616	8014214	4898053	8850434	8311951	9260181	5483510	8846703	10661582	7998387	9640786	6115797	2285533	6438805	3932012	5381440	6761962	7528723	7193220
P13671	TLNICEVGTIR	y5	3534652	8050795	7947166	7958744	3913941	4776556	5511643	3245664	4818023	6237006	5452022	5555894	7327045	5303950	1985879	6209761	10679027	8568536	5256934	3973715	4796518	2227841	9997880	7034934	4496261	6811586	3932184	5497272	3965987	8494383	4575772	7649765	7970444	8264368	4653245	7950480	9002099	7418370	8694552	5459017	1823292	6051349	3680749	4100004	6158247	6963785	6847101
P13671	TLNICEVGTIR	y4	5135118	10801785	8121987	9290863	4344319	7040812	9077882	4627761	4407496	9103286	7333255	7355330	9149095	6935671	2643516	8365809	13260030	11175782	7084289	4595056	5886375	2863903	12096898	8750042	4458367	9334630	6216170	6588536	7379303	9998360	5849571	9909261	9637546	9937498	5566892	10919528	12620055	10372965	11474907	7249401	2257602	7916024	4582225	6025188	8132286	9496627	7957883
P13671	TLNICEVGTIR	y3	483635	1482961	1699164	1286056	150459	933127	1124121	579685	802233	1132933	686663	1027820	1530929	895667	244272	1188806	1937852	1389345	1151486	575511	691310	226741	1583635	909466	623561	1242286	693504	940272	750414	1284064	442456	1388390	675987	1190067	189584	1365603	1794334	1101373	1603638	443008	201364	862229	523971	760075	1237977	1091033	1125511
P10643	GCPTEEGCGER	y9	1816275	1330409	1977691	1704700	2370686	788345	1035867	851780	1419900	2744754	577608	1663173	1942063	592834	2151396	2030939	1480852	633937	2260783	384991	2206068	4448738	2011913	265194	1593601	950162	15140	689443	1307949	1111330	2439089	1801971	5639051	1249686	1082812	815354	1435918	360406	1728085	4802476	3362822	908372	449278	879336	614375	1137118	781165
P10643	GCPTEEGCGER	y8	670039	575362	796363	432735	888500	258779	335221	225013	601677	1146384	234628	599752	589516	141871	825109	734319	548297	171911	912725	52945	854540	1952727	755222	141186	785954	288560	10238	237921	566752	313147	1130016	694264	2730865	613864	426153	261745	418290	52885	780093	2116315	1490533	222706	166736	391937	247110	376215	276152
P10643	GCPTEEGCGER	y7	1033460	668323	837245	712474	1011602	309823	337112	246349	820330	1439883	232132	848516	1032108	253162	1022996	942763	657811	234403	1199555	145314	1078273	2050760	994172	109197	822745	469915	0	337476	521320	385219	1280023	808378	2857456	499955	526613	353596	752606	111532	715593	2416044	1918871	515180	220224	473980	367145	503182	302857
P10643	GCPTEEGCGER	y6	722443	496982	529120	452241	797503	185068	404161	214531	492863	1045511	255586	602659	374600	209288	776150	718324	342599	161956	875727	22200	791314	1631855	755037	35343	694849	221645	0	207031	492739	216036	1057697	660985	2127327	461962	451804	222685	547257	24459	510996	1869504	1262147	246614	94877	378002	143913	424047	142550
P10643	GCPTEEGCGER	y5	809644	543195	306466	408655	490367	296224	217059	50151	738775	1274657	188774	708316	490768	272879	1155324	734557	1188499	84604	1028784	59924	928805	1675023	720058	7961	735690	282444	5379	162189	480326	456016	1003907	809730	2107097	344225	417301	83067	326487	18658	740027	2173066	1633940	219711	31833	296227	92865	484310	187440
P10643	GCPTEEGCGER	y4	0	0	1736	0	7802	503	0	0	22449	29736	37653	0	0	0	41635	0	4776	0	16438	0	13618	68354	41185	0	44531	22224	18388	0	5237	27861	70055	56290	290006	0	2745	0	25217	0	8293	278894	99524	78177	0	0	0	11536	38970
P10643	GCPTEEGCGER	y3	126831	1187	0	5452	50265	22376	924	0	0	116112	98443	330597	55612	0	99051	52836	56725	22832	75252	97	87302	343034	120878	0	107273	36606	33747	0	48938	9721	186427	127504	61270	47176	48185	0	718	0	43098	315758	240419	72704	0	4282	0	34226	7335
P10643	CFSGQCISK	y7	3767971	851642	3487469	4092794	2455055	1535856	1022262	197021	1485895	1343145	1177674	1388967	1966032	1695288	930539	2662719	2426697	695410	2139274	983597	2167863	1117636	2728824	384213	520216	1155130	215841	1168295	430030	1954765	1369442	784145	2827376	1471228	301273	2826188	2299719	1783226	1567053	1760555	1340778	344853	843505	472511	991669	441733	1016680
P10643	CFSGQCISK	y6	802581	101768	986877	853055	883470	415050	297737	28942	371319	288294	290617	426001	590339	616401	42416	878383	693273	137123	551420	213922	951838	272685	815808	43044	111144	455207	0	282482	93972	598565	282988	377922	782951	470949	46179	958663	950807	533339	313351	454036	436779	64791	284641	140075	244079	99582	262622
P10643	CFSGQCISK	y5	98123	0	123095	223970	0	82953	10089	0	34839	17594	23638	10620	38861	74159	1483	13363	24598	0	0	0	103606	30189	53126	0	0	24040	134248	9008	7749	57910	0	29595	46309	67529	0	183861	121529	5820	58847	0	35752	105433	0	394	0	13537	595
P10643	CFSGQCISK	y4	698846	120664	692770	995671	545278	302953	256057	458	292271	384450	174400	198085	307233	461173	14723	686246	496107	60448	452932	114420	423833	149995	613272	41823	88598	216033	74	218617	128992	392862	267716	113413	996648	367419	48361	559718	532581	428668	276385	285780	258771	27492	322008	67034	211234	97556	193850
P10643	CFSGQCISK	y3	540912	83692	516572	277993	350916	84159	112811	15379	227572	89116	146334	155112	154229	126443	73035	342610	394876	84823	282945	69523	282933	94213	364294	0	47390	117429	0	61869	32868	175334	143190	71718	432198	121675	8337	239937	348918	190335	181671	112385	146645	15254	177900	13097	76858	27973	217479
P10643	ELSHLPSLYDYSAYR	y7	3586606	2804061	4074587	5520767	1255912	3524527	5669435	2892614	4906483	2573738	2311536	3064425	5123444	3218190	142685	2881275	3885267	1369809	4001971	6215456	215490	3718725	4113203	2922455	283805	4450108	705820	2899452	4221114	3462832	3651688	4612965	3504309	3869626	15142	6715575	10140403	4405920	7340944	545759	211315	3996590	2901474	3149300	6565450	4389536	2845461
P10643	ELSHLPSLYDYSAYR	y6	12946786	10447851	13961155	18340762	7646464	12003736	16386025	10108021	13918648	7656399	7603189	9815145	16267490	10175701	1604663	8926904	14504469	5625321	12983414	19100076	1593846	16529365	14092634	8525656	441401	13784659	3054245	8431741	13841649	12489750	12816751	14630561	13811855	10630347	85466	21914874	30837626	13329797	25836588	2252408	378725	12517362	10395531	9890818	18977964	13924670	8878398
P10643	ELSHLPSLYDYSAYR	y5	14981680	11594481	16063144	22631254	8918984	12932221	19141280	10487469	16181288	8659554	8892921	11222860	17940584	10583660	2766284	9908414	16262289	6355174	14400840	21332560	2265473	18488230	14475693	9283829	660066	15653555	3362983	9633324	16255423	14928621	14460141	17164928	16525911	12831487	0	24717346	35680604	16346050	26055290	3051198	376386	14838349	11964806	11057008	22474256	15411249	9664412
P10643	ELSHLPSLYDYSAYR	y4	16322289	13316464	16325465	22587752	6693147	13317203	20796514	11318692	17086252	8811254	9077892	12147638	19504380	11385158	2592591	9396232	18456790	6896689	16150107	22730846	3673951	19643454	17596740	10224987	679625	16420900	3650837	10263833	17626648	15750661	17087504	18705562	17020954	13801488	18645	26527328	41570336	15329476	31931470	2430009	165509	16035176	12704276	12639456	23661000	16919112	10007767
P10643	ELSHLPSLYDYSAYR	y3	5357231	4912136	6106265	8423180	3741460	5264262	7496412	3881742	7302236	3687457	3674911	4705106	6963525	4353660	572691	3607815	6870074	2763767	5674626	8282363	1087899	6508155	6502640	3492740	121002	5950855	1335238	3988309	6315949	5100393	6938955	6599063	6577951	4860356	4681	9047575	14799701	5567978	13181161	913967	140796	5273238	4798852	4964873	7654374	5956111	3646122
P10643	LIDQYGTHYLQSGSLGGEYR	y12	293309	369937	383140	864161	48995	406837	307393	176076	351820	148881	365115	316340	869510	404795	0	333768	655897	104886	437701	670155	259105	40436	545612	142866	0	706737	0	435206	575082	265558	270757	213252	340030	183752	42665	606707	958627	234541	930228	225710	209605	317477	357436	282425	633355	111551	147521
P10643	LIDQYGTHYLQSGSLGGEYR	y11	658126	733905	1047315	1681166	166620	923779	818102	344688	1114782	488820	594475	789626	1402377	758132	5893	898497	1102708	149559	927493	1185516	606916	46052	828281	303154	24612	1155927	253	584031	816871	478881	703492	1097705	879243	554732	71150	1127891	2411334	756754	1621031	885336	620564	636179	749713	538024	1407417	235312	534832
P10643	LIDQYGTHYLQSGSLGGEYR	y10	893317	542009	1327540	2140235	165796	1307831	926160	598782	1452389	711816	816479	1114122	1897402	1036947	37003	868049	1356818	381253	1212768	1410097	721371	264904	896154	471027	123427	1417429	42806	774729	958290	598380	712197	1202538	1064014	787323	132713	1014291	2988911	878054	1849518	1315575	706501	565645	892983	696394	1787639	544357	685491
P10643	LIDQYGTHYLQSGSLGGEYR	y9	2222720	1511655	2835890	3636566	377770	2192340	1944669	1302515	1988460	1182403	1609101	2050356	3372164	2139291	124907	2020893	2499200	657560	2219400	2687866	1473608	339585	1993551	772072	69337	2924227	128754	1457852	2059442	1002565	1539773	2461117	2387321	2364641	301236	2884209	5600513	1727002	3619034	2974345	1771287	1765247	2104789	1292233	3338444	1267548	1483980
P10643	LIDQYGTHYLQSGSLGGEYR	y8	1590214	1352624	1136347	2594811	370045	998637	348525	952839	1150997	685883	685396	1181681	2164367	1803995	83155	1042723	2057684	309041	837733	1653516	746650	385718	1200778	554933	2163	2622714	42870	793534	1450201	2041579	1151080	1146911	1169465	810026	131666	1440265	2458289	1396809	2354715	1329211	766651	756884	1188075	798763	1865528	577795	490967
P10643	LIDQYGTHYLQSGSLGGEYR	y6	1032294	541078	1176001	1399015	91918	868371	830085	477540	923371	414386	800649	733716	1246431	890189	22723	928164	927057	237956	855535	1010500	558609	159754	1032860	337386	0	1451222	140631	576050	844636	875897	635135	1076379	716903	576224	99026	1103288	1531288	572698	1528212	685754	582361	726473	946906	545871	1309694	562060	472249
P10643	LIDQYGTHYLQSGSLGGEYR	y5	1845342	2429932	5500869	5953691	50944	3112955	3533275	2150117	3720265	2650410	2425782	2465662	4124492	3001390	596102	3377879	3696162	92848	3375229	3842583	1417062	806839	993358	433767	21611	4310949	260540	2669173	3881739	2490726	1893324	3755743	3311686	1643672	680375	4297695	9173586	2888717	5548705	4599768	2065395	2549699	2446353	1907256	4588765	1810880	2189864
P10643	VLFYVDSEK	y7	23743806	13985289	26478772	23075476	18784690	15760903	18165940	9801686	13715279	15371855	8454301	14188493	17828820	10537619	7478549	16638294	13312566	8532507	14500995	14993426	12025565	17969728	20871044	5577395	9132167	18006656	1879673	8066634	21302948	12787632	22149076	19227796	11532619	16372685	5187025	23606606	44446772	15083633	30004964	14827935	16826740	10179555	12861804	8312100	16325921	13376897	9716445
P10643	VLFYVDSEK	y6	14531730	8434761	16335743	15228111	10938906	10275101	10980844	6037027	8620817	9619741	5287037	8969354	10938428	6828339	4564472	11509177	8116960	5000923	8799594	9786131	7331612	11524382	12981817	3357756	5281331	11406676	1123650	3934316	14031947	8323057	14676662	11859386	9906285	10302056	3027547	17231708	29299274	9187842	19578896	9244294	10659550	6281575	8398309	5411613	9859588	9677823	6434890
P10643	VLFYVDSEK	y5	13940959	7154791	16353343	14046897	11949849	9499906	10821214	5368121	8624929	9852569	5006829	9037354	11238555	6817761	4598569	10029809	7979302	4820994	8473234	9157431	7652518	11338880	14052389	3467799	5049436	11173700	913503	4323887	12716425	7856055	13635780	12359274	8957658	10194856	3218418	14107198	27201310	9461585	18127908	9594158	10959193	7276483	8224045	5457080	10633912	9217962	7061818
P10643	VLFYVDSEK	y4	10708622	4934509	12651568	11569084	8636368	8002380	8988251	4302102	7167667	7642951	4624734	7627348	9142235	6188964	3354714	9114840	6936992	4687593	6934884	7112393	6337397	7977990	11169121	2883313	3690551	9958411	970735	3742882	10377630	5027811	12798894	10402811	5928632	8174972	2727190	12484765	23131120	7409195	15070361	6689758	8489854	5715842	7503804	4587435	9499511	6763777	5538824
P10643	AASGTQNNVLR	y9	2392458	1440735	1657609	1407840	1132876	608166	1332661	1186414	1422902	2095611	1182904	2261978	1318839	760821	1622188	2440650	886064	954342	2348238	1067000	1727682	2894153	1800678	482453	916263	801167	31447	309617	908231	1596554	2358599	1036636	1348775	1666966	499825	1062737	1966402	1237661	844177	1279015	1927174	923972	606155	1234639	950151	742757	237716
P10643	AASGTQNNVLR	y8	1862080	1247597	1178833	1355211	746279	506473	865006	684398	1263768	1732325	1018675	1939566	974576	655289	1294507	2090681	800835	586278	1820857	881580	1654147	2393676	1394875	216455	951040	691564	47644	239768	1072907	1281021	2086843	668763	1082813	1623146	541094	936039	1560755	1204174	721207	1144035	1561894	1107928	477972	1074534	973456	594529	227461
P10643	AASGTQNNVLR	y7	1118260	654079	679427	604761	448988	327046	658672	396378	660973	1016250	652838	1040898	649042	403345	738563	1088180	644277	572249	996789	632273	924406	1358964	1147890	472990	415971	431962	22795	94815	411747	924254	1195228	562661	589309	739723	454317	503544	774244	692692	434239	571768	982360	537921	247196	486787	642659	396974	135971
P10643	AASGTQNNVLR	y6	2898979	1710068	1807397	1727633	978573	644318	1481502	1267275	1677705	2404878	1422638	2613233	1638620	851198	1942854	3028162	1100249	749373	2641182	1227816	2340146	3816761	2553702	458416	679729	1072362	51323	285573	1107477	2376396	2935957	1299231	1665281	2048718	1133778	1465972	2093475	1572249	1254048	1596719	2852119	1257439	778311	1451356	1177832	941901	568396
P10643	AASGTQNNVLR	y5	3337512	2383124	2945263	2880062	1332231	1008622	1916348	1613558	2154361	2853993	2543571	4016466	2228963	538476	2259957	3352878	391993	1782238	4310742	1749323	3144380	4377456	3295670	665791	1305638	1249819	151668	150498	1560495	3571361	4084938	1403596	2383883	2872806	1052434	1958135	3616517	1620793	1422319	2041739	3279533	1297861	240847	2236571	1825863	1170654	824728
P10643	AASGTQNNVLR	y4	1244090	659785	858721	880225	482397	305453	605571	751293	1212505	1210073	634460	1603389	606442	522017	895323	1226718	317254	37061	1108679	323244	1238604	1627740	1204650	157857	471180	301968	72751	441	422303	915450	1307748	386270	1005088	1043527	497695	41733	313166	126161	253767	550962	966571	332444	340486	666803	191277	525562	217300
P10643	AASGTQNNVLR	y3	963774	603191	691541	623269	308564	242769	520274	307807	548817	903158	603360	921415	459349	364671	611616	992863	384658	279246	832729	542965	921446	1147319	1142200	143042	356737	235355	13198	60770	525721	807859	1073039	382981	626893	719086	189490	433660	734515	610968	352814	482468	808535	335756	228667	455220	375161	303716	82168
P10643	LTPLYELVK	y7	35979800	25322982	35277200	26207108	20301540	15932047	27823990	16290486	16575487	18855120	14317372	18720700	18974816	13296627	5649378	20094766	22537286	11146657	29395302	28462092	22173554	21608230	26232856	12144865	27193	25716028	4843902	19255526	31787258	22787966	28495280	26806992	21696870	23973358	0	40419200	59694300	27944936	47066932	5099581	16938196	15139751	17255808	16260188	25890844	21600124	18587010
P10643	LTPLYELVK	y6	27698436	19111818	25835852	21834120	14744652	14232689	22227086	12883295	14862937	15442364	11191412	16550879	17197460	11791172	4909849	18702362	19340754	9272806	23060032	23327390	17264020	16797968	20718832	10438039	617481	19667964	4429554	14304838	27327576	19169740	24596882	22651248	18888260	18912126	0	30320994	48167364	22048016	35028752	2092296	14776532	14050073	14936609	14260656	22384322	17372496	16717415
P10643	LTPLYELVK	y5	46545796	33670452	45460324	34899524	27173250	22188318	38205056	21731444	24569792	26626324	18366418	27659590	28152306	18650038	7946373	29294052	32002738	14959398	38243808	40798728	29961242	29531220	34067144	16128817	383632	33054994	6556050	25012166	44373364	32257382	40710184	36645952	32078994	32349564	540294	51853500	78340904	36000920	61155864	5055307	24484728	22497214	25289006	25133488	34902612	29325832	27613246
P10643	LTPLYELVK	y4	7528407	5580391	8343901	5080982	3525462	4314677	6318683	4068935	4000563	4587893	3855576	4403202	5551806	4502797	1289028	5320854	3988069	1958138	6623725	7399382	4375476	5193490	6486496	3491824	0	5558836	1243392	4003534	7914509	6219167	7559065	7037461	3984757	6141765	0	8919253	15797478	6590337	8294830	1054680	4578764	3911830	4943554	4511370	6701098	5583885	5474454
P10643	LTPLYELVK	y3	11234555	7970397	11788820	9968362	5468319	5856259	10119291	4829259	6714767	6786518	5471126	7723833	8229703	4983984	1456545	8505569	9030905	3130154	10380775	10110251	7051055	7385075	8956020	4157420	0	8507932	1790542	6510544	11134607	9279246	11052323	9747912	9337682	8536203	29625	13500111	20845358	9457057	16594124	584050	6242393	6446301	7232790	7305857	9463818	7681493	7601162
P10643	SCVGETTESTQCEDEELEHLR	y10	808239	346260	256661	244654	38836	127574	251344	53594	240325	617675	106309	232090	693399	176396	153557	244676	311605	55489	194795	128645	190847	24724	141761	148864	383926	124305	28101	64532	60354	70118	131584	104013	175747	16061	0	239949	320549	9364	242929	142895	145516	258470	9939	111581	290558	509750	111430
P10643	SCVGETTESTQCEDEELEHLR	y9	591092	209635	320638	140084	17013	134775	243665	61559	175260	348841	70932	178639	486584	157201	133354	196517	249968	14818	165432	107552	118434	50829	93584	85336	161348	90380	6851	50192	56056	81937	89679	165053	276207	65670	0	291195	267637	10579	212777	117103	127394	116317	9261	108665	110731	354729	82376
P10643	SCVGETTESTQCEDEELEHLR	y8	710138	290986	385363	324443	42871	167261	345558	134961	684359	641985	97389	390124	875897	378839	215378	510501	508202	111972	471662	108343	261268	136842	187009	154041	326628	131148	27426	71465	102357	102775	166421	262435	263263	122043	0	345011	549727	0	392468	196515	374504	116042	145560	378105	428754	528425	183603
P10643	SCVGETTESTQCEDEELEHLR	y7	1010415	474247	548024	167425	201841	300698	430067	93888	544335	512348	86200	253116	960386	332811	323933	397058	441554	234355	366626	194193	544913	276250	141810	151386	428991	345096	19004	57618	121236	208367	301642	192702	348903	202590	0	297357	711223	40619	445735	110569	248267	404271	75649	454130	336445	367053	345623
P10643	SCVGETTESTQCEDEELEHLR	y5	1320549	454909	1191506	870057	59192	291043	741410	220944	749482	791849	264072	526802	1486922	351703	433056	606174	662586	176766	907981	355566	831466	490988	1097313	289138	619586	529889	153590	541191	286059	290772	729074	599676	787235	360721	414826	567263	1309745	103113	477302	327578	673919	364289	229308	437715	638327	808902	383937
P10643	SCVGETTESTQCEDEELEHLR	y4	1634045	784167	2015245	1243691	351276	535385	932191	462742	1284352	1240175	660449	849692	1938520	654128	777147	922079	1261648	353438	1029320	266624	1125507	636399	1511202	47723	278023	1020656	53363	927154	177571	667382	949211	792698	1005540	274917	5246	1154261	2339623	623027	673657	249674	1056598	730530	493209	922945	740285	718164	355031
P10643	SCVGETTESTQCEDEELEHLR	y3	2872715	1156503	2146202	2167113	371032	1261981	1240896	836693	1888472	2392587	851938	1464941	3401751	1301510	1361201	2130877	1604970	585990	1715989	915778	2098524	1153039	1122684	449816	1593922	1707469	138093	537058	730406	1370608	1446506	1351966	2251173	1000656	0	1898482	3807228	628457	1481285	797966	1802054	1442653	817767	1432868	1475258	1537499	954344
P10643	NVVYTCNEGYSLIGNPVAR	y11	29492	3097	26476	32223	0	0	0	10535	0	0	0	0	0	0	0	0	0	6424	98245	0	0	0	0	0	0	0	0	20990	0	9662	10833	0	42085	0	1391028	110945	27702	0	37150	76002	0	18595	91958	0	67946	27323	115664
P10643	NVVYTCNEGYSLIGNPVAR	y9	53456	2488	271868	264457	120123	110640	7190	10348	78211	273209	0	149427	399492	154564	117852	39410	77774	0	482303	176808	87293	31167	166670	41146	0	72063	0	333199	234994	124478	34000	267536	68812	0	0	451442	192935	178725	339466	523064	171949	158011	444537	196886	417304	241257	408875
P10643	NVVYTCNEGYSLIGNPVAR	y8	0	0	191348	466000	16789	6293	0	0	9257	23718	40468	61593	244714	74415	22679	0	0	1729	0	982	32202	0	0	26898	12833	71365	135534	108364	105505	0	76259	344392	0	44569	187	135476	343229	103266	184784	284044	35549	24222	102277	6591	163546	26733	88786
P10643	NVVYTCNEGYSLIGNPVAR	y7	813608	204974	1122541	926485	1248491	509968	339157	248762	656140	943390	130469	725984	1186371	860628	522081	332684	235290	568649	1691857	756915	676346	17164	816080	273183	65510	403856	147770	816452	687891	666597	817786	1007328	514338	923987	0	1518175	776086	888876	1321420	2807787	752150	790909	1280390	764147	1350239	1145536	1285344
P10643	NVVYTCNEGYSLIGNPVAR	y6	1836347	771946	2996506	2272383	2636080	1521461	1139195	903273	1842226	1899719	723163	1616706	2392740	1835405	10577259	855740	821359	1387854	3587422	1560582	1498483	7152	1256241	816273	0	1313077	472939	1875086	1703619	1615576	2180641	1946603	1229920	2002982	8039	3014093	2004488	1930814	2910922	4695330	1104659	1501441	2619510	1786761	3088513	2665207	2825986
P10643	NVVYTCNEGYSLIGNPVAR	y5	68416	63057	479914	217137	111475	66937	42889	128212	423429	31719	38618	73228	211507	120229	35336	13277	31758	0	268611	156905	48563	15777	3331	83936	194599	115884	55519	144972	226529	98635	117047	299828	26119	115084	2864	319631	15397	177673	154254	395101	99645	234469	618125	259404	551819	198749	301492
P10643	NVVYTCNEGYSLIGNPVAR	y4	223970	33439	499718	462048	428922	206562	97804	157365	247524	481832	75221	327113	483687	471823	33421	106340	49242	275807	941855	356535	431828	80035	428997	13912	0	261220	37656	391877	235479	712287	460736	643096	93692	463537	11593	613376	500002	337316	574603	839278	251843	310430	827964	342923	686203	368443	636502
P10643	DSCTLPASAEK	y9	777786	197157	480177	258586	456651	137832	62488	30117	248053	149117	50924	122484	278263	230903	351642	425546	111560	28664	482323	32321	586158	873467	439024	17604	368483	50068	0	92433	317151	39510	400302	139291	303036	210095	172707	295064	253104	4494	513839	857671	931883	266256	321947	127981	219782	0	136395
P10643	DSCTLPASAEK	y8	4856131	2392343	4243315	3580530	3509261	1873440	2473824	1447096	3038303	3947610	2140110	2227181	4779197	2231464	2903453	2723671	3597519	1218409	2992717	1172763	4596562	4722210	3662676	783001	2007956	2400039	142663	1792247	3470177	1887467	4071287	3743304	5267535	2621075	2044471	2608064	4335034	827602	3805794	5332146	4370422	1838878	1925993	1703403	2396620	846508	1695257
P10643	DSCTLPASAEK	y7	3237182	1953979	2839406	4219898	3270753	1562498	1369150	881579	1976000	4506958	1436226	1698384	4861722	2473659	2917134	2845964	3189261	660597	2618114	1574328	4318997	5431064	3756225	763981	2555328	2704764	25640	1642019	3136417	2781136	2857788	3939811	5557214	2495240	2176330	2528460	5715043	1282232	2553184	5735977	4798072	2428176	2571672	1481815	2324936	1145747	1870698
P10643	DSCTLPASAEK	y6	21843064	12765429	18933950	16849480	15814450	9056894	11825163	7367816	12048776	22479674	9419766	9765559	21631140	10942572	14272974	15057993	18249434	5790295	14858321	3648792	24676002	26346024	20212850	4539350	11258398	13751048	1546681	8634545	19279170	10775434	22047044	19117334	28919552	12412274	7637326	15274716	19624420	3975496	17561044	12554918	15872468	10930377	11206198	9333526	8637867	6857728	7622748
P10643	DSCTLPASAEK	y5	1451306	557297	1354635	790707	367799	366800	226245	118038	331703	1045183	624863	629620	933194	548955	399648	550647	1205698	127580	808288	240606	964636	548933	538750	66283	420796	650367	35952	420688	680585	517711	826909	734837	1852261	370603	203383	639925	935829	102393	716532	1117960	646149	626924	350647	316003	470133	0	177147
P10643	DSCTLPASAEK	y4	2768486	1685877	3910316	2557892	2627645	1577432	1673295	980858	3009653	3634765	1955285	2558076	4183170	2122054	2091758	2513365	3293395	683664	2386238	821837	3853291	4419373	3004417	1105846	2192377	2563874	389827	1470824	2804407	2185596	3847577	3309628	5379473	2391260	1644342	2523749	3953526	961704	3220872	3426270	4311740	1477857	1543118	1771994	2025771	1086131	1402616
P10643	DSCTLPASAEK	y3	1296191	422736	988349	750270	938177	355832	486368	231247	546109	934820	586444	427856	1089924	477438	614127	595628	891358	107096	886788	57936	1092780	1586055	1031069	124995	890762	344661	12059	78875	906418	506087	1019051	803680	955411	801854	909676	370114	841192	144555	1283906	1719674	1645624	442525	627201	542031	666823	90611	496208
P10643	ACGACPLWGK	y8	10839292	3236656	6503319	11860676	6636805	3873594	4744291	2850103	4864171	5289709	4380054	3086707	10555436	4751458	2768575	6254769	5828537	1831623	5973368	3444623	5515303	5640477	5258636	1793244	3222692	4466691	493941	3176010	2221973	3202941	4569894	4780664	4212357	3747898	1834539	9093303	11119511	4892738	6408844	8882104	4902589	2940630	2709710	1992648	4359442	4214510	2501189
P10643	ACGACPLWGK	y5	9346129	2587092	5511026	10320515	5298252	3425223	4218996	2273468	4782721	4184314	4180743	2793147	9142724	3930327	2694719	4739790	5189271	1699525	5360701	3425062	5458747	5053957	5200655	1426374	3340917	3661650	266876	3043223	2220367	3729626	4863204	5404477	4803230	2706055	1659093	9079022	11220463	4631060	5752887	8395640	5017547	3207931	3046169	2128519	4020043	2770183	2353867
P10643	ACGACPLWGK	y4	554091	88895	465975	648090	305558	168460	1205	12861	267338	506273	218526	34559	801472	207070	14177	545724	493149	89721	314045	320553	245746	408262	369618	14179	54925	266556	2337	188167	124657	164886	435891	180128	408217	393254	8426	328428	803927	296464	433115	423909	425816	0	45404	26735	362065	201013	106585
P10643	ACGACPLWGK	y3	8357898	2300068	4887619	9303830	5552804	2966307	4212919	2535613	4016268	4190749	3259358	3492573	7245450	4593930	2504323	5790278	5033260	1676610	4768682	3044000	5301357	3791610	4226492	1816128	1481668	4485492	280540	2999516	2379238	3668551	4599455	5894127	5826914	4241108	1082924	7380090	10789847	4355053	5104566	5540326	5317828	3264680	3021277	2330108	4004669	3483266	2912119
P02748	VVEESELAR	y7	56301116	81666792	52763076	83611032	54277844	21840300	54415088	87875800	36779356	85626392	55896584	77997112	26657464	46500340	30412480	54365432	55857456	48989888	48967644	11149426	51638344	39419640	40376920	69402368	23339690	30428648	32786972	37643484	36570600	49032728	47488780	45249356	61766984	60849316	17631370	100630496	73813640	54584488	64272596	23641234	11180275	44983884	11373837	33268560	13095567	19832700	27690068
P02748	VVEESELAR	y6	17960216	26891076	16780218	26905730	17428646	7069885	17171744	28149512	12240620	28201708	18364036	26261482	8703230	15077119	10186778	17833100	18484238	15894441	16682355	3706806	16893718	13693916	13086360	23094308	7748168	9811355	10349600	12206673	12788831	15961119	15253698	15897690	21404526	21045750	5754454	33205510	24225228	17885002	20645090	7676124	3650895	15312036	3885631	11554366	4406432	6731795	9573816
P02748	VVEESELAR	y5	15318314	23004194	15062484	23976350	15139930	6367424	16121427	26583270	10752449	25306330	16562968	23484196	7213649	11782421	9052372	16135965	17168810	14790494	15526300	3368724	14973685	12434568	12343080	21406810	7558414	8405731	9016913	11220435	11457175	14422649	14444231	14093962	20817800	17875956	4945342	30351390	21492032	15413750	19228832	6384525	3663862	13883050	3426402	10883714	4199345	6341762	9064415
P02748	VVEESELAR	y3	7173774	10563383	6628550	12151250	7064421	2636439	7105791	11715595	4827586	11913542	7656067	10834351	3522390	6412902	4090949	7336018	8993294	6514372	7691082	1405376	6711371	5878785	5432075	9255805	3889722	4138164	3858794	5243156	5294983	7284238	6438643	7293614	10489330	8475221	2230802	14151140	11431835	7538165	9242571	2846067	1693958	6264106	1438071	5253652	2063425	2855387	4184295
P02748	DGNTLTYYR	y6	5606894	5145391	6862508	6991642	5449647	2229937	4976767	4908992	2884223	6770444	4677080	3387817	1998071	3080507	2055620	4335594	5306682	6117757	2769645	2834194	4460537	2703763	3320329	4060756	4506937	3227219	2081490	2215950	3530469	5634016	4179259	4829286	6042653	3526035	699425	8883716	8159598	9122683	6627105	5416454	2720665	4254680	1726297	1811219	2692485	1339833	1582919
P02748	DGNTLTYYR	y5	10213280	8564665	12455430	13806810	9545732	4146779	9496013	8900974	4004021	10173756	9221427	5389642	3631081	4903414	3561109	7432150	10778999	11292736	5131975	6845947	8128334	4821836	6718271	8004536	9148150	6238066	3983744	3179391	5408022	8147945	6761719	10204898	10452319	6866619	2021796	16130829	12810666	17676174	11198221	9975933	4952471	6688122	3314264	2429560	3769312	2676824	1548697
P02748	DGNTLTYYR	y4	22835370	24042946	26638460	28101360	21034990	7447128	21820990	19642086	12811010	30398116	20014230	16331970	9659514	14126402	9297077	17446120	24448860	25985864	13971595	12127644	20324130	11924141	14637896	17952818	18658022	16365219	9277323	9839324	13868181	21026688	16188737	20789618	25608074	15433538	4958898	37123024	29841042	39682468	31237042	23254450	12504442	18776362	7688219	8390181	11495852	8838602	8737318
P02748	DGNTLTYYR	y3	6566550	7626885	7430666	8759405	5960980	2707264	6610543	6256607	3673340	9282675	6620875	4586253	2942736	3732287	2885209	6072891	7516495	8455389	3672135	3006567	6015966	3818676	4583516	5411075	5513919	4134694	2715107	3219306	4636771	6598613	5197511	6561230	7960955	4909136	1527661	10696917	7937768	13814896	9760764	7782833	4324932	5529446	2474658	2401283	3290547	2447791	2180139
P02748	RPWNVASLIYETK	y7	17755	1299677	1508436	3340937	0	514601	3612938	3007009	1311991	1337137	2065087	1848080	1508282	1361173	0	549241	2361562	3319287	1169924	5915278	36572	267896	2155818	4887310	4700	2681697	2329083	1431907	91688	2886849	858076	2736173	4690084	1519265	0	4973133	2298975	6604080	5029708	194726	55002	4216027	1713106	1687914	3263696	2329261	2195567
P02748	RPWNVASLIYETK	y5	1072877	4377272	4674532	11063193	281580	1537925	11488132	9155150	4089192	5558909	6505198	5451963	5417413	4848869	1912310	1306629	8674373	7196937	3621791	20459122	693933	1571963	1090279	17935766	20971	9641441	8593571	5027557	370634	10830548	2691702	10537685	17238848	7940491	63605	16240922	7440569	23344902	15924416	871076	49470	15753462	5625771	5886279	11544401	8347927	7788268
P02748	RPWNVASLIYETK	y4	205080	2608876	3074371	7413230	1401708	932257	7460205	6695881	2799983	3162853	4976972	3613418	4037391	3186551	3796016	1504938	5432184	7394763	2167529	12639959	14805	956941	5706065	12136840	561049	6361575	5792069	3884382	1068161	7323247	2300467	7277057	12018682	3598240	779746	10859526	4932659	15683576	11839152	3145221	1826204	10323878	3842141	4345113	7684293	5511277	5934478
P02748	RPWNVASLIYETK	y3	4032	625861	277233	2433770	2485	210543	2430857	1327822	799822	1014683	1511647	344007	846440	818852	391	139444	1530052	2004648	548295	3213044	73267	57449	1045785	3157621	345021	1669341	1177254	644220	253152	1481058	459749	1993955	3290973	691865	693147	3247073	983722	4295516	3167023	250386	1240525	3385918	875169	931933	2290225	1252275	1670023
P02748	TEHYEEQIEAFK	y5	1223345	1979489	464607	850919	801374	150606	1544226	1621308	384640	1276603	684454	683342	396682	999445	268130	1654301	837672	3034671	1376708	1189062	1520033	1317259	913188	1595730	857124	1526525	918388	566095	1268700	2403673	1215656	2948178	5005702	2577224	412402	3255908	1708022	2985627	3547434	244963	1124946	2876549	806013	460253	2126658	1188857	1287162
P02748	TEHYEEQIEAFK	y4	3057308	4172191	3057896	3856210	1687966	751274	3351805	4034366	1097201	2824725	2138101	2713403	1622821	3046110	841634	2282482	1972113	6354242	2525872	2705956	2723051	3062620	2752333	3723844	2261295	2624989	1641994	2168561	3448545	4959370	3902606	5683032	9356605	5922692	883549	6184537	3204605	6963751	5599285	1704757	2705726	7081892	2222176	1821563	3283552	3908543	2813326
P02748	TEHYEEQIEAFK	y3	2143610	3032659	2111709	3423909	1906424	698428	2738375	3513707	548060	1814993	2006658	2047810	1386417	2876805	759165	1995446	1743746	6092012	2650598	2370235	2450658	2894524	3064567	2908097	1979001	2605882	1702464	1706860	3523686	3924529	3147280	5424663	8970373	5042047	704479	6338078	3867354	6269943	5337050	1603432	2257936	6611229	1932931	1198382	3021210	2842724	2296885
P02748	TSNFNAAISLK	y9	466074	743401	1474835	1578049	767757	3559	1812719	1899803	760870	1377814	1270067	1292309	970981	994434	4193	992695	1680451	2084730	799843	1409524	1327197	194523	2143512	1752133	373460	1129085	476178	601985	1163818	1446760	1374027	1062760	1938510	945577	2494	3180862	1848784	3283178	1506851	147008	90989	1332472	52875	249038	1171587	793416	621811
P02748	TSNFNAAISLK	y8	903347	2617087	1782540	2636576	927055	796119	2372541	2610701	1388747	1352899	1390734	2879654	1309642	1247014	157590	1787158	2758586	3145345	908920	1586549	1945701	1074104	2667426	2589290	299691	1992185	7698831	1033836	1405279	1813494	4869135	1875753	2484488	1261662	6664262	3977546	2440874	4700109	2915849	285974	481535	1773183	471078	3656675	2058001	1066597	1228799
P02748	TSNFNAAISLK	y7	207098	1843396	3943654	2393914	1470991	1104878	2157904	3527860	1297670	1816036	2683346	2203021	1739002	2259371	563584	4224758	4678783	4983470	1191930	3322713	2555457	858099	4138043	3972007	828099	2075604	1437575	1362750	2580718	2184451	3120137	3496987	4420158	2190005	1725	4980035	5814911	4312187	3012987	574041	31325	2230088	360187	458371	2077129	2115310	2408518
P02748	TSNFNAAISLK	y6	1070983	1304611	2364480	3133476	405043	511839	3328404	2849431	1225348	2520083	2119099	2224977	1590818	1643429	187897	1841415	3400841	3629695	1312292	2513329	1758872	1068729	2789842	3219555	231435	2203636	949678	847630	1888343	2208960	2393052	2839020	4039104	1609283	479404	4400164	2690052	5491175	3808292	162851	338985	2287681	235191	1146648	2298847	1227619	1532497
P02748	TSNFNAAISLK	y5	802235	854516	1390479	2306147	647692	374421	1920739	1616471	927048	1988221	1147972	1869319	1179095	872661	91496	1609139	2610334	2941898	1065912	1264415	1341872	601565	2169334	1889076	220593	1360181	652549	623089	1133378	1805223	1741169	1987656	3697990	914199	0	3586554	1908511	4080714	1858141	191095	387415	1252138	461512	519431	1189607	841722	1015632
P02748	TSNFNAAISLK	y4	909809	1078076	1792606	2654711	540707	98771	2321013	1687874	1276338	1996831	1599413	2004725	1395157	1393830	184069	1641027	2614695	2276659	1286905	1751876	1373319	711734	2320856	2578507	173230	1852399	944856	927363	1110396	1843962	1552601	2138037	4082434	1626206	0	3417256	2006485	4243595	2417821	0	280374	1811908	297836	477733	1548482	714720	1409900
P02748	TSNFNAAISLK	y3	2377843	2921328	4237346	8202182	1098644	1901128	7968670	6140418	4184166	5280497	4660732	5877849	3805463	4255500	601023	5096924	7519072	8590631	3049033	5133197	3470471	2776138	6323469	7161315	628006	4899294	3706006	2331113	3991907	6800897	4702178	5889495	9937396	3706425	12867	8636397	6143117	12110324	7416562	153087	1142567	4951999	2152567	2272661	4788673	2225105	3436866
P02748	AEQCCEETASSISLHGK	y10	299454	297010	370638	176650	236311	25237	349334	167548	202732	406860	152841	153943	10445	98536	4601	147743	534287	516224	131454	15050	554183	293845	339648	118579	136799	303816	31971	52599	81407	73110	46024	114122	1168032	250511	24861	395109	171269	265853	582672	229292	280460	217840	29351	0	22634	118761	42609
P02748	AEQCCEETASSISLHGK	y9	458824	387791	538452	496399	564939	144395	482198	143906	292710	812559	305527	406151	106027	176351	27650	508316	682340	652370	193067	66407	517340	362206	549886	174850	424242	496854	81022	148284	175138	169301	50021	189509	1371704	447620	166852	562084	441805	446897	757512	359044	375602	267741	165596	14829	43577	192322	75231
P02748	AEQCCEETASSISLHGK	y8	1325475	860976	1348874	1486813	1190844	166277	1066885	504534	968722	1359073	1001533	745342	382894	229747	347339	1343116	1652802	1870511	225990	276067	1094893	650297	1150180	652489	739257	761352	32201	275753	541516	307183	85910	392701	2835156	442654	263824	1459426	439241	1231072	1518070	1027732	625000	650135	558652	73207	31616	321175	188060
P02748	AEQCCEETASSISLHGK	y7	686272	551967	531650	882355	495932	89715	553383	497730	434994	1219588	539254	496600	15379	252760	14016	755381	1072761	1071029	64224	75825	882710	557070	812617	138112	489644	433108	56657	224472	243024	209790	316934	503232	1890045	502611	102048	589655	392179	956592	1195000	538116	597517	528965	599970	455	75458	286030	82986
P02748	AEQCCEETASSISLHGK	y6	0	344610	109435	608320	351457	168023	0	91260	22695	628964	0	8348	146826	69532	21257	53012	394335	755279	0	170074	486950	297366	432603	122733	536	0	58032	0	46991	101566	79239	213376	864800	317681	45247	499516	104312	125404	646738	168800	405829	492218	40788	0	19957	75303	31008
P02748	AEQCCEETASSISLHGK	y5	659697	1086807	1397752	1433520	992930	521188	1077814	1385284	741603	2134582	917681	923402	348064	348395	188079	1473293	1876179	1975135	375063	33015	1659798	1117053	1235473	564576	1085636	980608	138811	410707	612769	443910	621237	1098985	4083093	939782	652579	1436248	1068136	1892909	1931378	1058964	1115890	1068902	554192	217401	270616	432357	421395
P02748	AEQCCEETASSISLHGK	y3	33792	1066813	334701	1152649	1402462	87207	1369531	752226	92244	1955203	720466	1266095	243347	732683	1453975	456254	1937535	1208542	227941	225719	982757	1280451	1615718	319061	1097657	41342	363479	1033355	568583	377005	558156	901829	3447708	867941	336874	14244	0	861174	355814	1381372	932052	297778	370470	78479	380892	190401	79338
P02748	LSPIYNLVPVK	y9	9988759	12889630	15019979	14351083	9425110	3904690	16913364	9446439	7157169	11678710	7514072	9928799	5801268	6786020	3186296	6075851	13137266	10213226	5331343	6084434	5924721	5856996	6726478	9190101	3306005	6619793	4408762	4258849	6411504	10200901	6062981	6246682	12434130	8782200	118438	14882010	11173923	12683042	10689368	10209106	7700842	7781148	6599709	2838464	5129643	4909880	5909858
P02748	LSPIYNLVPVK	y8	11305888	14905705	16347977	16589691	11113382	4730311	19730300	11476050	8657216	13848659	10070748	12800480	7460707	8888543	3738571	8146662	17170264	13344089	6788080	8330683	8939554	7355602	9719061	11233729	3635613	8342044	6535731	5612964	8192690	13245260	7847614	8644072	17412014	12266431	328278	19192328	14593057	15673969	14264973	11443980	9691770	10548864	8268031	4710823	6966193	6574697	8204371
P02748	LSPIYNLVPVK	y7	59639208	74541928	85006800	83236296	56377212	24065640	95442232	57213988	43951216	68142336	50114328	59996220	37106128	43584944	17223044	41282208	82823224	64187628	34775792	41787924	44205108	35896056	49736032	58095504	19172004	41955052	30946498	30414360	43329356	62516524	38751024	43699484	82221456	61741528	762186	91208768	71847344	81528544	69824200	59446828	43271820	51440248	38780896	22287746	37064144	32563002	41266248
P02748	LSPIYNLVPVK	y6	14273304	19060240	20396472	20614538	13236615	5687923	24578270	14359205	10301519	16758670	12486973	14710782	9232558	10523533	3861816	10883816	20719342	16184204	9050046	10669786	11626770	8633033	12747987	15211431	4647874	10408478	7627630	7479368	10621315	15879918	10040683	11226799	20930300	16251556	201645	22722484	17705154	20620648	17991170	14069235	10362423	13315265	9567278	5396821	9850919	8563720	10609137
P02748	LSPIYNLVPVK	y5	4893434	6617483	7369061	7863566	5540623	1847484	9195343	5758722	3090395	6819807	5829571	5591967	2778672	3500591	1244623	3313396	7738895	6037044	3394718	3689804	4165674	3244022	4323622	5346395	1637192	3677706	3456684	2720229	4229792	4886875	3350369	4392966	7510437	5101866	51282	8506394	6087907	7988640	6563537	4621223	3888469	5273148	3624048	2676092	3537078	3173116	4434926
P02748	LSPIYNLVPVK	y4	17107588	22818302	24192378	24510126	13569008	6230972	28029508	17809858	12868324	21039328	15360190	17959306	10873182	12335889	5111880	13421917	25850986	18965206	10317946	12923041	13796553	10013285	15170225	19052560	4317592	13075180	9646183	8792572	13580461	19156900	12391521	13724174	26476678	19104768	261098	27797124	22065422	25365760	21715490	14833119	11677063	17048246	11843518	7250118	11648154	10018103	13168134
P02748	LSPIYNLVPVK	y3	142297872	189436928	197800192	219557408	130371992	56973784	250607104	144731456	105306640	176419440	134666880	162805952	96700968	110578424	37065840	117507296	229894912	167717744	92030784	115526392	118488064	84108568	136398752	164751664	41844996	116505704	84060032	79456176	119710792	176829280	110571648	127576872	238128496	168387984	2082931	249736784	202158352	225091488	189853728	125194512	99660384	158019424	106776056	67151552	105434256	92179832	120363976
P02748	AIEDYINEFSVR	y10	5627524	9938869	12984289	12054396	11640449	4056176	9300696	10303936	6043756	13547318	9241187	6717728	7294155	7740342	3848941	3782222	9015004	4863993	3083130	5278731	7750699	4568557	3003578	4948599	3182472	3155725	3963207	3079626	4036848	13366460	4981250	3729620	5988941	7228799	491	9740429	23159184	10383638	11450658	7176097	0	4597246	2821891	2850036	3077919	4483018	3418833
P02748	AIEDYINEFSVR	y9	6057740	9887224	13211307	12156826	11269400	4559914	9372154	10751665	6696933	14496950	9465387	6766947	7576752	8083229	4084210	3870075	9296446	5257565	3435941	5809962	8440956	4538885	3146842	5322097	2949861	3489983	4267012	3391528	4446873	11443816	5326276	4412292	5721882	8048696	8400	9999841	20104252	11442327	11920605	6724658	0	5334831	2957249	3290852	3303203	4387190	3605941
P02748	AIEDYINEFSVR	y8	4942565	8663287	12586659	10994340	10710041	4448818	9473584	9998392	6118752	13025397	8651134	6330080	7134524	7731822	3918384	3991566	9091846	4708624	3147569	5907159	7694625	5310596	3470451	5342210	2820688	3110023	4170752	2985823	4332884	10080467	5505715	4136363	6517001	8015886	751692	8534588	16990120	11021868	10856370	6321108	21164	5116376	3110844	3020673	3271840	4483157	3943403
P02748	AIEDYINEFSVR	y7	10354073	16824628	24003422	22303898	17458506	8479180	18749722	19325208	11668314	24537772	16734921	13540554	13799605	14615054	7109628	7295985	17436146	9407335	5972592	11724590	15167101	10011758	6818458	10364969	5575335	6577397	7735621	5805598	8882783	16259785	10378561	8202244	12730299	15274958	0	18741808	27553942	22073336	19718712	11700860	27281	10062684	6479759	6027146	6348003	8257200	7055697
P02748	AIEDYINEFSVR	y6	17285416	26400274	37366856	35274468	27871942	13458392	29551682	29151690	18142604	37865856	25074786	20779260	20943720	22436100	10242595	12201020	26869094	14241854	9843398	19026412	22940352	17495426	10780324	16484348	8899159	10413849	11516472	9726209	13439494	23402474	16554591	12280830	19143476	22105832	0	28592858	39345964	34503372	30620278	17381970	597309	15291007	10134302	8886519	10260782	12669084	10374128
P02748	AIEDYINEFSVR	y4	5722740	8981158	12722720	12231451	8898829	4658365	10575053	10224170	6040160	13241680	8539647	7788263	6633543	7773872	3300973	4006377	8557757	4950732	3231648	6235298	7705939	6300698	3938090	5486529	2769344	3548817	4025480	3090073	4963503	7981300	5601320	4667123	6934046	7667679	0	9997012	13586567	11973296	10638556	5863139	19545	5109680	3519477	3209352	3516880	3909500	3960002
P02748	AIEDYINEFSVR	y3	4426070	7351990	9774358	10202255	7063317	3257062	8182664	7396718	4135178	10030924	6373398	5567388	4926923	5602126	2000071	2805633	6581967	3635293	2391292	4734714	5672550	3996058	3105517	4026075	2019804	2577032	2969807	2414974	3724032	5841324	3875160	2981699	4901465	5281654	20508	7755928	9847039	8861768	7471315	3453316	0	3558866	2564172	2318682	2373138	2773455	3056711
P02748	CLCACPFK	y6	4250677	3100467	3457177	6349746	2093737	1661382	1646449	3136934	2126330	2246575	3032188	1940566	2148937	3084736	630356	3862472	6513820	5392588	2696571	2637991	2008857	1473773	2591667	1384150	2842535	3573443	981038	1874981	652348	2771038	1013247	4379293	10346435	3006509	498324	4891007	4817485	4199956	1625933	2757899	1675269	2466509	1005155	419983	1741962	849636	1708569
P02748	CLCACPFK	y5	1341680	1009706	1019869	1853254	666104	361824	606347	1041247	728493	1077365	1151755	537645	815159	782765	162720	1315153	2213109	1683310	562544	874609	720261	654112	709582	308570	1098390	1010187	120509	729493	153921	922663	130618	1353691	3565768	909458	531061	1221133	1431052	1455201	967961	726090	563204	921756	549009	104765	631433	469040	664269
P02748	CLCACPFK	y4	1674490	395154	1034738	161267	823910	88028	0	585550	77052	417489	741777	1295817	16508	949909	380120	806890	550959	1823550	23112	2996234	493075	350881	733599	464440	387340	29418	0	0	294148	345239	306897	377357	3267974	734546	42227	933906	428812	1999138	370134	489943	447945	682918	119638	196418	409458	273109	297115
P02748	CLCACPFK	y3	3996300	3031457	3133805	6037483	1959634	1487381	1330782	2751302	2547392	2217500	2827542	1749454	1811299	2638804	1054266	4179458	7122775	4862339	2465794	3007023	2659415	1402741	3043600	1346509	2816594	3669254	608118	2135990	480467	3503855	1386056	4289752	11945590	3486841	439678	5333926	5136429	4318291	1993807	2753781	2054513	2827852	1192342	348668	1823779	987542	1950044
P02748	FEGIACEISK	y8	25466902	36491796	32698216	25013616	29558068	11658438	30529890	21351760	18472074	41888688	18059874	21975478	17333746	13295804	13275107	16334915	30175146	33680624	22258392	16150648	32465588	27746244	28527480	31756948	27342096	17986276	13831127	15612062	20916728	22889772	21091894	23881570	37215780	34662356	5832183	32594048	35692140	34578624	33930484	19449954	17020234	34099508	12607982	14984986	21861658	22772278	17559420
P02748	FEGIACEISK	y7	2300522	3518503	2788240	1565517	2389631	1215640	1958864	2163573	1542063	4004822	1737374	1772312	1148812	1209608	1087317	1641444	1958339	3591246	2030372	1741191	3302185	2806183	2839110	2866408	2622929	1841446	1633267	1808176	2063769	988818	2234558	2297350	1193208	3456337	405195	3213429	3265748	3556174	3786298	2531496	1770184	3332070	1456023	1636206	1914327	2404599	1625000
P02748	FEGIACEISK	y6	21817466	31118716	27675596	20870698	26024580	9404306	28593586	17933586	16602310	36832304	15970834	20743394	15068130	12871873	12073805	14623237	27361680	29791330	20380172	14886047	27979792	25425596	25137058	27484044	23409536	16189543	13453938	13488796	18932630	22772042	20094876	23298308	34674308	31949090	5266918	28773960	31261088	30070984	30785538	16220293	15826582	29596758	11227571	13306247	18883118	19298356	15840218
P02748	FEGIACEISK	y5	8404234	11703218	10209650	8458398	10227118	3397326	10649332	6985374	6353484	14950978	6903973	7761929	6163437	4807085	4423611	5985900	10277218	10935740	7694608	6164074	10590016	9606073	9966269	10865929	8299026	5940397	4331456	5168713	6927441	8827161	7498820	8656588	14231055	12132772	1993436	10321812	12385451	10763854	12135375	7046185	6412003	11894322	4419672	5210663	7636863	7696416	6061233
P02748	FEGIACEISK	y4	4693162	6141887	6074383	3888814	5239731	1452198	5708098	3819294	3147408	7722152	3612803	4744024	3475283	2720467	2461881	3627479	5933487	6446116	4206539	3021602	5777382	5517574	5713035	5635228	4661484	3411464	2489169	2466340	4329290	5109550	4462120	4356589	7597564	6865832	1047690	5941996	5961442	6327234	6332445	3451361	3567001	6591055	2428150	2551311	4093855	4316061	2996572
P02748	FEGIACEISK	y3	7945259	11829701	8548773	6980261	9815952	2191667	9393994	6902062	6518436	15224865	7170350	7997349	6778107	5135862	4495160	5989673	10748999	11264245	8373223	5365563	10205710	9834269	10361499	11511436	8132725	6235939	5136077	4852018	7438146	7075946	7954335	8963894	13156655	12792315	1922439	10925815	12511043	11731230	12498344	5742726	6373465	11993201	4981497	5692403	7211681	7797804	6257024
P00751	LEDSVTYHCSR	y9	3372959	2910715	3641893	3076670	2778601	1848412	1061831	3785881	5909107	4050865	2772686	4342947	3044215	1668380	2289862	679452	2198947	2106928	2228131	626437	4297327	3813598	4586038	985231	1057790	766524	1432854	1030668	596122	1900345	1116628	60817	1336801	1397969	783164	2816410	3037938	4482659	3864988	4429132	3595782	2456173	1090612	1793366	502261	990922	25784
P00751	LEDSVTYHCSR	y8	1747812	1482254	1810204	1666129	1647207	952444	609211	2013347	2915453	2225047	1507198	2393589	1740708	911073	1366229	372709	1465341	1169089	1338847	336590	2411287	2184844	2527857	579317	453714	384556	754447	747242	418124	1168069	659336	28698	841188	838635	303454	1776212	1769119	2310346	1901198	2476825	1815172	1261181	513630	1007329	300517	609823	19182
P00751	LEDSVTYHCSR	y7	1716274	1126726	1902275	1589619	1271696	898924	605523	1574486	2685058	1261917	755899	1835921	1421799	658817	1367043	395798	1352522	268200	521895	236771	1928449	1415624	1749853	210601	256565	233202	437670	571926	338986	955688	547756	30706	837737	797662	40084	1492645	1624848	2385765	1882952	2383877	1535321	1288150	587404	924967	217940	143506	25889
P00751	LEDSVTYHCSR	y6	8757127	9070304	9898518	9961314	7001616	6021175	4186795	12290710	14948595	12350885	7458486	10993216	9550978	5246157	7455542	2701757	7220113	6834210	6928696	2074602	12428242	11256304	11791816	3609088	4273002	2655945	4141776	3986450	2902867	5397862	4564459	279626	6182130	5199250	4188785	9157958	9242944	13107705	9906252	14023750	10451816	7239366	3165657	4555478	1705402	4291085	492774
P00751	LEDSVTYHCSR	y5	3889445	4014092	4294878	4933508	3081663	2391130	1834208	5340855	6777374	5884648	3438104	4716188	4215103	2044151	2771909	1206594	3327791	3207954	3383906	742936	5646541	5236106	5367897	1806567	2239178	1235033	1854962	2028009	1170131	2836454	2039938	68425	3413574	2557397	2047765	4189238	4217315	5826398	4540565	6671702	4570541	3236213	1257189	1943032	856871	1893963	297276
P00751	LEDSVTYHCSR	y4	4755385	5058569	5154356	6771618	3440374	2862740	1940414	6969784	7384912	6207303	4092862	5180205	5207160	2360529	3927408	1286875	3165692	4080368	4223661	1071352	5705578	5968915	5736692	1767471	2837263	1681104	2119818	2031559	1951656	3571621	2577762	387260	4742064	3282584	2671498	5729020	4621584	6930561	5202527	7722531	5383587	3889387	1708776	2106984	1213452	2299798	488470
P00751	LEDSVTYHCSR	y3	3222034	2996555	3238968	3092172	2106844	2140948	1322150	3754357	4314183	4456028	2266901	3214518	3011378	1644800	1748558	915357	2699345	1850556	1767518	698279	3925116	3852281	4218090	977320	1477525	944650	1309105	804490	792582	1717994	1600767	74020	2577220	1723362	1217653	3131158	3484165	4806759	3706584	4095512	2828352	2126022	941374	1274505	510987	777904	147087
P00751	YGLVTYATYPK	y9	2471098	3524422	3177264	3292215	1800126	2446965	2213757	2715366	2924245	2686428	1965535	2072387	1981846	1801869	1592021	243702	2845094	2530259	2776723	1383782	3374752	2372768	1789411	2697261	940390	1968096	1249989	1676263	1398703	1045113	484132	366875	292865	1987363	0	4961004	3819759	4964559	3166065	1639958	1431754	2455944	765207	1251056	1561487	1739674	707450
P00751	YGLVTYATYPK	y8	18052816	23638360	21098788	22385290	12462709	18493702	16337972	18504622	16619795	17249178	16098568	15959596	14331967	13981679	12154769	3935236	20026864	18559862	18785116	12327724	23787546	17676994	16124872	21380522	7927728	14403624	11040738	13770448	10594766	8786530	4997129	4750458	3555552	16806286	957	33477624	26086396	34118712	23556610	11965013	10169845	19165542	7345605	7738830	12583224	12333587	8119587
P00751	YGLVTYATYPK	y7	38605428	51281624	45427384	50568040	29224804	41488880	35829944	39998136	38539952	38819640	35744280	36633400	30843176	29662264	25171546	9414568	44597772	38842232	41479684	27790950	47760308	33654072	34610164	44623596	16272442	31869816	24930022	32288328	24057822	18243512	12299558	10935437	6911246	35768968	31699	74633256	57369652	73655552	51337744	26023786	22016028	44589368	16643624	17495256	27491072	28147746	17206248
P00751	YGLVTYATYPK	y6	13788569	17535734	16295012	18873606	14678143	15577119	13474194	13842494	14514422	13920122	12786152	12892840	12286895	10329247	9613805	3696285	15011926	14210617	15186278	11186429	17589726	10687979	12527459	16868580	5883811	10725284	9513564	12352737	9138221	6428413	4208236	3335532	2398711	13183104	0	28247306	18062764	26992434	19200908	8622777	8787162	17301674	6293256	7357847	9868649	9537228	5773997
P00751	YGLVTYATYPK	y5	9329552	14191673	11445885	12140889	6869471	10439282	8143005	12023596	10525389	9508111	9136476	10282558	9674086	7452868	6387440	1709159	10569396	11945162	12402233	6789335	14543783	11579780	10621352	13155743	4809881	9022888	6849284	9010099	6785758	5878168	3528558	2864335	2553074	9912972	0	21592032	15731477	20004778	14751220	6742096	7100520	13219364	5130402	6199695	7796701	8323885	4921011
P00751	YGLVTYATYPK	y4	9332127	11720290	9530993	11717246	6692631	8741505	8624564	9648835	9796835	9791560	8062358	9327917	8905256	7118997	6041332	2585910	11189348	9557929	9665508	7129556	12320060	10106265	9083659	10910526	3750615	7392162	6523547	7728154	5768536	4218731	3208311	1968667	1448876	9012938	76621	18422380	14134497	17540844	11296915	6064795	5637987	11118697	4251310	4406099	7576018	7045946	4364798
P00751	YGLVTYATYPK	y3	18618434	24565830	20308352	24357330	12060879	18585530	16723621	20420772	20534802	20487956	16962270	18746508	15593020	15273221	12067891	4835402	22744656	20000556	21899104	14248573	25892790	19574232	17890920	22919766	7784565	15958929	13419562	15488049	11336334	10901902	5472549	4978102	4768678	18717888	0	39333232	29137464	37391000	26424582	12031131	11518240	25316682	9708339	9567370	14479817	14144633	9209844
P00751	VSEADSSNADWVTK	y11	6798884	4666012	5446249	7360594	4197773	4141990	3773976	5765523	5650223	7312076	4923050	3903294	5045099	4014065	4771713	3622564	7785146	6817546	6627393	2000822	10737124	4634259	2901675	3416384	3529020	3651207	1954629	4207311	2153788	5646470	3054428	2107980	11225213	6189640	3432716	10124856	8322334	6800689	4408478	5743416	4319295	4698881	1418750	2261855	3966012	2375548	1630361
P00751	VSEADSSNADWVTK	y10	9635021	6545304	7531687	11259205	6320151	6062833	5631759	8258128	8276659	10127490	6902960	5786941	7635083	5827911	6372458	5282193	10619655	9652622	8925513	3011690	14544141	7019774	4542540	5034277	5676464	5470144	2448264	5876931	3089973	8736407	4209461	4492731	15944072	8955283	4891172	13538939	12585132	10104815	6450654	7754736	5637516	6559992	2247538	3275663	5837915	3354750	2362987
P00751	VSEADSSNADWVTK	y9	10151092	7001187	8101124	11028356	7057018	6375910	5226211	8674758	8198044	10563885	7267382	6441590	7832231	6283071	6643844	6054976	11578117	11136673	9479435	3219102	15513971	7180163	4828512	5407720	5645615	6957362	2525425	6811238	3370067	9347793	5041624	5064728	17988342	9632654	5449688	14316896	11830516	10847975	7126222	8442366	6570026	7405128	2378334	3155260	5429456	3485893	2903137
P00751	VSEADSSNADWVTK	y8	8451356	5529974	6800740	9158083	5771101	5176018	4695755	7339091	6769212	8382771	5959852	5390493	6528194	5297518	5318278	5495023	10276892	9252523	7770103	2982420	11797604	6171509	3929877	4628227	5058011	5750747	1921946	5940336	2862444	7783342	4130056	4057622	14284672	8008816	4884751	12141844	9942222	9512178	6084984	7084627	5501685	5780244	2120158	2898935	4638619	3283291	2206160
P00751	VSEADSSNADWVTK	y7	6333180	4748803	5433043	6694964	4640897	4390648	2431702	5424953	6439104	6783070	4934072	3405823	4802532	3047624	3895131	3480000	9046666	7256532	5545171	805068	9319213	4588408	3104764	3618271	4010674	3357994	1683707	4862727	2316755	4469334	3081388	2521312	10638119	6042722	4090510	9492971	8630089	6544958	4444515	5294486	4475677	4766825	1419388	2671214	4451209	2661384	1220119
P00751	VSEADSSNADWVTK	y4	10220227	4386580	8287875	12090209	6799000	6995867	5353639	5960044	8460410	10123676	6987289	4614239	8818746	6582556	6495583	4262818	14898070	13303388	8638077	1889606	16330695	8788631	5536642	1967238	6527580	6309464	2455036	7554266	6088592	14036722	8143307	6173582	23654820	12479602	7690052	17608030	14145765	11453437	3716874	8181451	7677433	6834857	1159799	4042214	6262268	9314176	2597455
P00751	VSEADSSNADWVTK	y3	11004731	7804354	8571670	13723154	7304566	5854798	5705851	9190835	9360599	11249379	8244638	7306558	9279665	6600968	5351002	7475313	14346836	11675076	9482254	3491034	14463063	6920739	7558217	5730368	3814127	7378633	2946713	7986996	3067935	12957676	5086121	6990253	22199416	9929028	6423580	16065865	13002451	12220149	8811177	8355078	5011353	7421213	2308179	4020203	5333038	3871191	3320291
P00751	QLNEINYEDHK	y9	794704	1160938	675074	1027676	436592	575973	555437	774151	549087	1903945	827618	451197	816310	420539	295337	1505950	1960372	1292082	612980	271597	1044168	677417	874770	270859	103765	418242	100806	456993	233026	486749	775317	527406	2398832	1373342	429289	1500944	1072480	1166566	1605677	1241997	1872317	512633	195345	61545	115231	280834	207382
P00751	QLNEINYEDHK	y7	1280310	1296902	1240012	1888055	568983	670460	749542	909428	638058	1963092	1059656	627847	1026110	719237	757692	1620845	2677353	1537475	756020	316938	1265813	944424	1258199	359443	311389	746660	159844	612918	325670	1062662	889777	941404	4209138	1818479	584572	1740420	1188213	1697471	1484132	1497609	2021719	797589	47281	61740	369465	372576	308492
P00751	QLNEINYEDHK	y6	1769992	3192422	1425911	3385049	977290	793252	694979	1511350	641251	4226631	1652819	1177349	2442495	1641524	1515660	3966930	4385687	3075610	1451252	650526	1831491	1492979	2502940	386169	599103	1385824	758258	1282156	785776	2509183	1756840	1529364	7834166	3706680	1253197	3575983	3061817	3690764	2439720	2572723	3599913	1967663	629458	168310	562645	1200150	672955
P00751	QLNEINYEDHK	y5	23245	1711148	2529	269272	448898	0	445471	58262	37452	2085960	62748	165856	85049	225283	533838	378303	1424344	863189	273999	1438	727676	625257	669371	128991	264574	0	327451	284488	145569	0	851282	296516	2809489	1267866	256758	1195548	1032099	1195617	609720	0	720035	1129351	345366	81568	579465	341695	234750
P00751	QLNEINYEDHK	y4	459912	222253	165958	972944	210145	86382	304481	156566	93609	1038642	95906	2139963	530131	363511	299019	423110	1382667	143055	674885	530598	732061	692975	733716	195320	257339	425835	0	413599	126808	442467	452477	387256	1870958	288609	384313	845857	417584	633552	131659	740306	1175972	547997	292137	98669	144336	33199	243956
P00751	QLNEINYEDHK	y3	1235256	643193	1134774	1711908	546071	453858	693711	845697	587145	1193317	1008944	850975	1076997	549170	528037	1109621	1868301	987628	1236952	285540	1086474	612720	775517	386643	297932	689381	243843	732093	167336	659337	540940	782998	3649164	1168090	482977	1869100	1214023	1673704	1175766	1194142	1689577	1002887	294082	215341	357310	264876	267557
P00751	DNEQHVFK	y6	92638	574532	202718	221410	358043	220950	249629	213366	156005	673503	70898	67439	162082	0	115810	420784	79439	167676	339548	99316	616201	425882	45335	87725	418820	196425	218034	48652	308770	308641	919866	663837	1404749	35599	338574	300324	434341	304911	434122	279436	688647	19925	38650	3054	212972	394055	0
P00751	DNEQHVFK	y5	0	226777	93672	87088	188459	196719	73962	194383	13299	522433	39609	44029	268837	0	9930	167561	123839	181359	153197	0	470830	228575	100584	68221	308542	98529	108922	68282	1710	50023	431982	373738	1332999	237053	263785	62627	59633	0	318132	287927	439370	51399	35818	18464	2807	252482	22828
P00751	DNEQHVFK	y4	100415	845987	237407	334749	305993	311382	305817	372925	270464	976648	121006	101032	248470	25000	456619	598268	189556	348972	584520	124562	999080	567712	143377	140701	679119	354681	283130	158473	110775	737015	1364215	879081	2411505	330069	531155	381434	374528	474912	661631	462671	0	116655	148001	108066	211560	354953	90998
P00751	DNEQHVFK	y3	160253	689726	257814	289778	409693	303962	177290	306659	302842	989507	226122	164860	255446	0	360877	651150	202821	313071	473853	211259	1142373	693482	629069	193652	661368	237342	233519	135797	169431	668995	1154003	879340	2568409	365363	495802	423638	586902	546842	590627	367954	1114359	218455	134557	33843	295549	495126	16843
P00751	EAGIPEFYDYDVALIK	y8	3280860	5435577	4903963	4776896	0	3749047	3400429	3429886	3312367	196098	2359590	2486886	2865776	3640859	19714	2020944	4547376	2268061	4096585	2331947	0	0	3982511	4078562	0	3712396	1653428	4031273	3755196	3806579	2160936	2950164	2211068	1900667	0	7275139	6921948	7494768	5208750	281688	143528	5039861	1583789	3328530	3463188	3458920	4016868
P00751	EAGIPEFYDYDVALIK	y7	2765533	4383922	4223680	4298393	483660	2885126	2883243	3311728	2701998	249453	2097171	2554517	2245983	2671033	581	1616031	3998039	2127155	3377053	1872771	20872	37029	3534895	3770585	0	3158196	1801438	2813145	3054305	3203801	1822614	2630695	2120423	1543867	10266	6729990	6546943	6146890	4760826	102696	58612	5217383	1537938	3209679	2495559	2961689	3730251
P00751	EAGIPEFYDYDVALIK	y6	2558148	5433742	5189409	3749652	0	2442809	3132211	3393473	2881526	212804	1685772	2689719	1755867	1968216	8012	1908087	4679052	2333889	3424905	2423895	0	0	3478491	4727109	0	2178839	1781841	3197173	3074435	3923709	2284984	3342298	2411480	1985309	0	6163020	6240140	7026392	5852816	0	0	5495563	1732915	3629226	2329658	3089286	5078006
P00751	EAGIPEFYDYDVALIK	y5	2428434	4190347	3599516	3630867	24510	2825406	2813338	2959924	2876595	148260	2111371	2511946	2336163	2524966	25432	1771183	3863359	2058152	3116996	2297504	7068	68777	3438821	3795732	39408	3175147	1824997	3077586	2947090	3478857	1393865	2720840	2502200	1560370	0	6543679	5964251	6391038	4330606	0	11236	5267929	1487059	3581054	2247159	2828697	3938355
P00751	EAGIPEFYDYDVALIK	y4	2720687	5138562	4653405	4740759	23754	3252045	3644410	3526178	2875839	264805	2492066	2937063	2651323	3142884	0	1961921	4416056	2617791	3917079	3139630	0	65047	4304946	5015805	23092	3997330	2393261	3991522	3945135	4136726	2016577	3561338	3353400	1964241	0	7937362	7641038	7675383	5946536	0	0	6638329	1993483	4299459	3310987	3477397	5044577
P00751	EAGIPEFYDYDVALIK	y3	2384655	3486640	3615865	3418810	9374	2342217	2544889	2753977	2462657	194927	1723077	2195082	2272209	2386213	0	1435720	3269621	1915080	2896452	1859727	730	46656	2802864	3439617	25386	2597830	1621145	2925710	2704074	3304608	1466180	2581915	2601314	1494912	6767	5710187	5655698	5265356	4275957	0	25963	4875396	1159720	3426868	2254391	2676825	3682762
P00751	YGQTIRPICLPCTEGTTR	y10	27675	155133	80954	0	8032	32928	0	0	10832	11124	32789	224334	130342	52950	0	0	1815	214189	0	0	67164	141374	80629	57164	1066658	115286	31798	0	0	0	292611	0	0	40191	1419652	146436	801099	0	58409	0	0	34443	0	16355	0	34706	0
P00751	YGQTIRPICLPCTEGTTR	y9	421632	370264	358041	743373	114248	424745	61720	179881	49703	147401	450652	623432	459615	301992	237638	0	398840	722639	258915	81627	386987	328936	321839	140245	370036	344095	0	150543	0	0	136005	81418	0	127679	428813	462611	1254765	148564	464820	114130	222624	144404	200762	191384	0	194022	36921
P00751	YGQTIRPICLPCTEGTTR	y8	9870306	9959577	10107709	14088418	3473569	8433113	3357677	5024134	6087034	5570664	8551312	7676371	12117937	7206487	5676204	1621456	8514981	14035661	5818669	4594233	9450511	8019566	5976186	4568718	1284127	6600898	1461617	4064101	1324434	173892	792519	483660	1999451	8767281	1787413	14927575	17379588	6170296	7661932	3942350	4929143	3143654	3779858	4388186	2615985	4468152	2713359
P00751	YGQTIRPICLPCTEGTTR	y7	2627439	2875752	2984047	4290285	1017968	2540684	1632781	1502989	2142909	1871575	2381957	1657383	3424368	2014697	1289354	247044	2434459	3693166	1449941	1507634	2535346	2585372	1416083	1493840	0	2029717	460282	1365671	377210	677053	0	271274	458623	2552835	0	4234144	3940990	2291854	1979814	987863	1111808	927064	924400	1260429	1020067	1255643	1040425
P00751	YGQTIRPICLPCTEGTTR	y6	3090144	3074513	3548432	4345227	1063766	3363822	1702692	1661429	3132477	1431200	3325374	666395	5344201	3030512	1332368	31194	2905382	3941330	2081836	1814512	3646836	2939527	2062012	1628305	129478	1228720	31779	1112689	263275	1854364	43882	22284	301286	2551121	97201	5690714	3009851	2292957	1572202	1398793	1272841	1277867	1140283	1661055	337603	1069785	1084966
P00751	YGQTIRPICLPCTEGTTR	y5	1581339	1413184	1498074	1971660	390556	1242981	1069592	592425	1093728	656401	1477277	619176	1560420	911634	566484	226886	1368050	1684861	828161	762602	1499422	1107854	781927	709558	0	610071	127781	483806	91006	313370	314893	162070	63813	883628	11874	2263485	1692228	1124727	690678	701545	662820	658278	634129	795099	378298	830948	550536
P00751	YGQTIRPICLPCTEGTTR	y4	2165981	2468386	2609546	3591826	607462	2207886	1433234	1525597	2333482	1105223	2237702	1836342	3348366	2100435	1296119	166095	2399269	2765050	1393551	1437218	2820347	2299691	1257035	1534245	151098	1412759	272664	1400987	333934	685016	109085	135097	535027	1764636	255897	4408847	4616314	2163672	2659442	936400	1114746	923418	1054178	1437888	832315	858859	1064234
P00751	EELLPAQDIK	y7	40362536	48127676	46905320	42121960	35736484	25104480	23471976	28243096	32720872	44905240	29124086	38660008	34334212	23505510	33166972	25341728	43196692	60430980	48418896	17254204	72224800	57806760	37725532	25869968	39618312	29016272	21294880	40481796	25494090	54076572	23002158	26011880	64216444	49410520	31971810	71066248	65817656	53742468	54158376	29842754	34775244	37681112	12559237	19637254	24242132	31057772	24489208
P00751	EELLPAQDIK	y6	351511968	430214048	405553568	370381376	307023744	221854656	225579488	248904880	290774240	372854208	253553408	350547136	300331552	206489728	286583072	219520896	383033792	504429248	427385728	155892368	620536576	488172480	321566400	229538688	351387136	245768352	191033040	348977632	215112064	473506912	206645744	226930688	560924864	422068928	279795584	598011456	555252992	461374912	474566464	254287072	293684640	342013728	111164552	177203616	208179888	262389248	211709056
P00751	EELLPAQDIK	y5	24190246	31821302	27045120	27338412	20791682	15397922	15485942	18114506	20931430	27860224	18373978	27643982	25821966	15615763	22732498	17301580	31002898	38836732	32461050	11383728	48469552	37678648	25073082	17700584	26173964	19099024	14080412	25661322	15793889	42707500	16107032	19428288	48997620	33875052	21249446	43319980	42532324	35233100	35564472	18210834	25358696	28554316	9563232	14552788	16545511	20683084	18184944
P00751	EELLPAQDIK	y4	20069514	25770102	22274292	22429386	18348668	13206348	12726763	15790071	19253188	24449726	16230554	22763482	18744670	13558131	17670254	15009987	24559432	31638984	27403874	8964818	40536108	29310578	20796594	14219063	20471578	15378130	12277072	22027082	13290730	33170246	12975203	14976491	42115604	27298182	17004390	38516584	35002208	27779016	29594474	14516299	18878912	24098078	7821370	12836814	13968777	16694507	14522063
P00751	EELLPAQDIK	y3	23698226	30038774	28175898	26974060	22342736	17303482	19595838	14101050	23295312	28392138	21765830	28959128	23484528	16526141	21581948	18100064	30657564	37909464	31534668	12765677	41193932	36826304	22530368	19357458	26247762	17628790	15095139	25473584	12018871	37276500	10761049	17670750	52012820	32229358	21041134	43780520	44113996	34753272	36222532	17522502	22194380	27875806	9357086	15442681	16600308	23787520	16700015
P00751	ALFVSEEEK	y7	110206384	174129072	125779312	103733152	89017000	92161960	82778472	133098672	98043576	143183088	83285408	79442576	112398672	49344124	80424392	66502384	125906984	194739408	134381232	66925640	165194128	116370216	156131152	137345776	104297752	104302880	79952752	102291368	92514048	111641808	107701088	94578472	151508480	144880096	75836704	220041072	138842192	193552144	177563744	83850552	75992792	115366784	51953768	74138664	70063056	85745928	68218992
P00751	ALFVSEEEK	y6	84904256	131868360	93958816	84341944	68289456	72280344	66948324	106755968	77571440	113549408	65944708	62734564	88895648	40821644	64417572	55899228	101658104	159854720	106919144	54759824	134484128	83996712	126871792	106615024	82092880	82762880	64780636	83106064	73969280	93948112	90138960	78515344	124008056	118021704	54299516	174397920	108047536	150792576	142234160	67215136	65358360	93282480	42770816	62821308	54892528	68381856	57338120
P00751	ALFVSEEEK	y5	150867616	236461952	170615888	151518128	124256768	128810528	120234528	196216320	141354464	207287104	120110432	115391136	170775952	74921704	118069824	100505208	185376560	281203904	191000720	100703888	246729696	165955536	232944512	195114688	152768432	152294480	117719952	151835424	133570288	172702688	159061072	141679392	245761360	217930000	110633896	315093760	198752720	276686176	258100352	118345088	120264856	173569936	77990616	116219960	102754232	123082320	106733120
P00751	ALFVSEEEK	y4	13332578	24625040	14693083	17047066	12354667	11644098	12237235	20484994	14209428	20778124	10492223	14554913	16957158	10871412	11542684	9317865	20034928	27989546	19431562	9437794	26386278	15306929	23665084	19934754	15163796	14897600	12110198	14106342	14966782	18476632	16511432	14236784	26229936	22437298	11095911	32515362	19008992	25852150	24876948	12127958	12986704	17956750	8137222	12950200	8481797	12667980	11999311
P00751	ALFVSEEEK	y3	19058368	35252984	24238092	21427792	17540122	18536422	18052368	28128460	21535504	31519202	19522980	16826152	26597950	11508897	18099512	15573150	29705096	42624852	29264776	15273839	34394456	25035974	35293076	30126130	22055546	22177596	17580322	21563360	20917038	28594296	23862426	23231196	40706884	33093948	16151029	47923904	28459818	39216216	38827344	17245874	19850988	28176272	12293128	18642012	15269124	18018272	17651722
P00751	DAQYAPGYDK	y7	16520694	9779390	10787399	14091533	8753440	7827862	3956963	5757257	5003171	11847339	12015547	8725578	14773259	9263376	8363629	7284830	11317264	7619889	8256506	2406337	11681088	11809124	4768550	3393684	10058684	4268699	3024533	6948057	7726297	9740622	4798168	5884070	17799146	6592194	7478085	17174048	9221175	11248083	10233110	11456121	5880705	8261626	3694310	3589201	2757465	4721708	2315718
P00751	DAQYAPGYDK	y6	23104100	17977802	12628320	16884054	10621524	12143910	5337178	8885187	8008846	21744952	17646502	13477135	20770996	13158266	9587074	9955486	16706584	10352776	11721073	3462904	17453918	16291946	7925830	6304702	13239639	5767445	3856082	10155288	10885551	15539976	8609775	7966695	26845342	8868870	10617176	24930796	14178013	13278562	16111812	15969928	9228604	13610852	3698186	5053745	4138677	6015742	3833935
P00751	DAQYAPGYDK	y5	63523964	38035016	38066980	49756612	32346540	28075506	15948489	24324606	23093278	52209492	49750584	35195188	57824292	38216544	29383476	30571912	47358884	32653854	34738512	10539312	48596540	46671384	22876368	18655108	40522772	17849372	13937734	27737568	31873964	46593960	23943692	24063634	77397488	29116128	32999092	67751864	39637880	47266596	42241984	43443656	26276604	37853072	13622381	15360440	11962529	17493970	10857859
P00751	DAQYAPGYDK	y4	7217962	3904570	4564116	5558185	3656812	3028384	1627532	2484579	2613387	5564535	6587692	4122751	7041949	4917127	3845707	3575203	5693040	3607839	4266427	1272297	5568158	5582209	3224935	2338507	5060052	2241524	1624469	3588791	4001299	6065865	3057128	2941388	10694855	3916334	3992649	7970359	4879845	5263885	5244133	5283241	3372865	4703827	1373040	2102259	1490858	1951163	1490940
P00751	DAQYAPGYDK	y3	4920088	2869979	2827631	3836336	2680281	2116205	1074747	1967077	1795648	4043550	4486167	3034361	4763449	3165038	2755114	2624890	4259655	2645547	3528503	994430	4264217	4050931	2079480	1674385	3558260	1545207	1122496	2684134	2500491	4064583	2073425	2312881	7347555	2798786	2861311	5484268	3286497	3920820	3664149	3530115	2069330	3255911	1173107	1713478	1145209	1268575	1000768
P00751	DISEVVTPR	y7	258944400	301549312	199839216	235009152	163072608	135567920	109574992	188056880	140693632	204546256	141913952	155248624	127888848	114869248	148155824	106820040	139150048	173681456	225414944	88907008	243161952	160753568	149745424	135095968	139038000	141236368	112844640	126019304	137109152	155988864	133554232	119939224	238689584	156372864	137552688	283409856	192843120	255511520	203023744	158432336	129365088	186382160	70988808	108534296	74810032	102264544	91355496
P00751	DISEVVTPR	y6	54919492	63497556	42505804	51893208	35352084	28787082	23720444	41113672	29894876	46464796	30710940	34976788	29361838	26033992	32865016	21639282	31017690	37831240	47419972	19253616	55388276	34770332	31879560	28893994	31390882	29748692	22797930	26564618	29657084	34922132	29773570	26206472	52850796	35471464	30151270	62451172	42213684	56524420	41633648	35853608	28152302	41385568	15599834	22477770	17499808	22459324	19914276
P00751	DISEVVTPR	y5	142407296	168769856	115396000	135627472	92461336	78430480	60967088	106284912	84601344	121432696	84835520	91437616	76190504	67193536	87162848	62719056	80457552	96389512	128905864	51274800	139729792	92166080	84587768	79058280	76041264	78305040	66802248	69426736	79013784	91535936	74175416	68787952	144898576	89280176	76927984	165774224	108834096	148277136	110712528	86166256	79736736	115276640	41946972	65094000	44639716	60325944	54513332
P00751	DISEVVTPR	y4	144180176	166006816	114159192	132693960	91565912	77513280	64401260	107386088	85579304	120531952	82089048	89084352	76316120	65266644	84432416	59284376	77015616	96283152	125481560	50561276	138274352	88890624	83958192	75536992	76960784	77266224	65290320	68546136	76858936	82478520	75758160	62969628	133265048	87251320	75532936	161058032	105300312	145059168	114375416	87796928	75823344	106378736	40243572	64887780	43322768	58540560	52186796
P00751	DISEVVTPR	y3	74903104	83697672	58670112	69910992	46841408	41179492	31749358	55619628	39166104	62173532	44831712	47468840	38162680	34508624	42170840	29794312	41693536	49595512	63162448	25368088	69619056	45713620	42273992	37811044	38467416	43142636	32362048	37153376	40358000	49096636	39481504	32217982	64153616	45088940	37223168	83044072	52008712	73492832	57476796	44447248	36179684	55448328	19575128	29524852	19184640	30849986	26789040
P00751	FLCTGGVSPYADPNTCR	y10	8739	87793	11334	261656	25215	8610	22465	52364	29306	36710	41530	22902	60070	29022	38815	107957	87425	173307	134351	61322	208126	93535	59513	85775	38883	101115	0	36431	22919	19504	11423	47602	63473	15258	5747	412477	26509	92692	131601	62372	148669	218254	93756	31423	52064	0	54028
P00751	FLCTGGVSPYADPNTCR	y7	2546349	3862141	2700985	4541684	2920014	2224914	1685903	2095289	3613136	4135106	2763963	2990952	2728110	2427935	4677015	2717582	3776068	5474442	4996857	2781575	6935798	4793264	3521338	4026795	3198164	4172090	1336798	4076721	1257206	3385796	2208904	2729359	2883158	4689815	5389975	10341081	3964272	5966764	4955005	4590156	4132403	7015932	2746041	2512824	2415431	2478880	4090480
P00751	FLCTGGVSPYADPNTCR	y6	1712476	2976968	1944762	405037	2613721	1553415	1457158	1561671	2891908	2659366	1887866	2939370	2338076	2060828	3879107	2227621	3167285	4050418	4626925	2574932	6018101	3718490	3169059	2590218	3524478	3449961	1183286	3712300	1056023	1821894	1237651	2131251	694493	3515888	4946272	8298121	3902039	4295566	3671216	3870459	3639771	4671167	2083031	2172547	1959724	2084219	3450172
P00751	FLCTGGVSPYADPNTCR	y5	16400514	27216646	16224226	30020704	19146724	14239718	12281591	13476394	24675332	28154494	18386376	24450368	22064464	16986308	29925200	18367836	27400628	36073556	36915060	20772566	49327760	33835928	23232880	21179676	28881332	28287066	11526383	28614902	9955779	27115016	13678981	20588664	20674210	31904036	38946440	67237168	27608706	36200576	32496830	27960036	29601442	43787056	18994382	20331262	19332390	16090677	32687964
P00751	FLCTGGVSPYADPNTCR	y4	1861971	3253617	308425	2716882	1119233	522900	1168461	770459	1856533	2656265	1599993	2057251	2062174	854595	3576505	1672594	2888477	3993216	3710906	1945565	4537234	3097397	2718795	1447900	2377353	2556641	884445	2769862	406331	2777068	497283	1904168	2028314	3321859	3855165	6918578	2883209	3121711	2912651	2598913	2940444	4752709	2009930	2689747	1873464	1473565	3018627
P00751	FLCTGGVSPYADPNTCR	y3	2489653	1278993	37628	1286428	857159	88689	1631067	59568	260160	1054669	161203	639849	1118563	196665	746569	973119	2231372	1758897	1900507	908342	1841427	1620950	1224545	809126	1024170	858101	214225	815667	354727	1574513	581188	900946	1091633	1535542	2461310	4109549	949488	2408210	1178769	874156	1480249	3072562	1146981	2378614	682856	376840	1639137
P00751	GDSGGPLIVHK	y9	3978087	7023745	3947260	4409527	3696817	3429066	3518568	6727970	2884367	6136460	2898823	2824434	2765685	2145998	3031754	3364144	2663038	4388898	3555537	1470262	6570961	2004219	4104973	2813689	2420608	2175542	2327557	958890	3152943	2546058	3290444	1989641	3235522	3877654	801882	4379850	3444464	4832319	4076346	2484881	2401527	2627279	392196	1318457	1174819	2085965	664937
P00751	GDSGGPLIVHK	y8	6829089	10568054	6212567	8116117	4138935	6011730	5713098	10907859	5766116	9478130	5061362	5762982	5186438	3750941	4183666	5679163	4542514	6147139	6185974	3098406	7078658	3089230	5941616	4078422	2993954	4018498	3879563	2271519	5116143	4447586	5733544	2698673	5792018	4365793	1604020	8062680	6161668	9402797	7209853	4515582	3241226	4515771	758343	2252481	1810062	2934957	1415124
P00751	GDSGGPLIVHK	y7	5981437	10208043	6204356	6964715	4118886	5276489	5564706	9988105	5504743	9511626	4648183	5434443	4586749	3744462	3869945	5539563	4692649	6082632	6214096	2855545	6532101	2901799	6308301	3975941	2893377	3456500	3095668	2081365	4789061	3933280	5232801	2383947	5264882	4564513	1636200	7205989	5617111	8035032	6482530	4682905	3339218	4094540	671392	2153835	1851289	3082344	1336652
P00751	GDSGGPLIVHK	y6	9913261	16012325	8736980	12181811	5951889	9503912	8773880	15312918	9419189	15082588	8201936	9165737	7854477	6046063	6168288	4566052	7460398	9944972	9473817	4403330	11401375	5415723	9438798	6681975	4868639	5894170	5845857	2664180	8452678	5450378	8067593	3106263	8488756	7374968	2403191	12066181	8253546	13506481	11534264	6476204	5933905	6955955	1202135	3058823	2880124	4191808	1407459
P00751	GDSGGPLIVHK	y5	3009864	4553694	2672015	4149631	1732063	2619453	2699191	4755138	2410931	5076830	2517342	3287605	2390618	1664797	1857655	2674465	2218644	3452275	3265765	1284662	3497416	1779577	3015866	2159746	1429611	1912276	1844615	1119435	2805098	2447889	3215570	1776077	3228148	2525305	915012	4059684	2874235	4439387	3463024	1963464	1810952	2556734	491140	1110422	1063686	1626152	821584
P00751	GDSGGPLIVHK	y4	6947838	10070126	5522648	7660088	3652234	5563190	5957233	10071159	5061281	10679117	4619423	6056682	4935843	3841015	4100836	6235572	4885624	6707770	6764360	3089213	7240083	3709450	6749017	4296255	2918708	3870132	3792365	2664518	5459766	4808592	6260037	3328375	5715710	5325689	1613214	7781786	6232629	9173855	7485137	3976899	4031062	5228638	1073700	2448869	2121041	3185808	1350801
P00751	GDSGGPLIVHK	y3	12396615	18143240	10459103	15306136	7008467	10014078	10496576	17944336	9776933	18805158	8811130	11264118	9079216	7054659	7094096	10402142	8979256	12541166	12336003	4984598	12972306	7090936	11742744	8114864	5775120	6663665	7185711	4316344	9993695	8887556	10892400	5214513	10438283	8964567	3045812	14789033	10386188	16710221	13265609	7119308	6889845	9125993	1873332	4392552	3595971	5852294	2552045
P00746	DVAPGTLCDVAGWGIVNHAGR	y11	327015	54345	191874	412690	32653	112313	116292	344427	152373	0	171477	104539	122490	119172	35004	109576	287905	200316	17645	238525	0	0	107536	98999	0	20456	45076	65242	5031	15615	25639	427415	564097	44470	23377	290730	304992	37542	420424	0	0	260354	133565	0	54263	186025	103962
P00746	DVAPGTLCDVAGWGIVNHAGR	y10	349683	156699	173455	469807	0	95737	142027	340270	264510	31559	238247	272726	371124	250375	0	60016	371148	361716	11633	292583	8660	0	108571	105474	0	44424	70866	56947	31125	165971	103345	311867	644528	108372	0	152099	743512	260953	472554	12295	0	307154	96301	92139	161267	182455	148144
P00746	DVAPGTLCDVAGWGIVNHAGR	y8	793511	382612	893039	1469373	0	363128	664905	662322	683447	25582	713913	398667	729457	754120	0	562148	1132038	799007	203988	1299788	18490	0	625862	508243	7437	294681	281714	158419	79474	510409	226362	778367	1356582	303512	0	815267	1362644	788237	1182701	54311	37670	712234	230490	335218	549951	487732	479341
P00746	DVAPGTLCDVAGWGIVNHAGR	y6	976633	619404	744100	1865915	74436	518444	287955	969465	494958	218753	1017221	415578	648524	824279	44952	443283	859561	708234	248444	880058	66667	0	395270	448609	240935	464653	313806	43784	222403	785381	259620	557800	1491058	559006	17288	1170865	1896425	1144254	1294335	0	105568	590064	288678	387189	732486	386017	584515
P00746	DVAPGTLCDVAGWGIVNHAGR	y4	544079	252397	177090	541050	206775	173307	115551	401068	271433	107693	177342	203276	178503	272062	3340	270928	286777	99209	198782	619376	79760	1453333	101021	261478	64743	254552	22767	67335	20035	423693	3991	54644	629611	23729	13507	376998	609358	118290	241350	69579	81150	22263	12	43139	181804	81884	112457
P00746	RPDSLQHVLLPVLDR	y8	0	13885	0	817188	0	0	146346	39540	30953	0	75737	0	29655	0	0	56817	56838	44373	0	19442	0	0	5876	84734	0	5588	77559	0	0	102682	0	27141	128819	0	0	0	43103	79914	33958	0	0	0	0	0	4126	23116	18951
P00746	RPDSLQHVLLPVLDR	y7	23500	60093	696888	5944643	0	1022443	2100383	919085	1255590	61811	1653508	877462	1318019	487725	0	71639	1344713	900958	7763	2092948	0	1870	786965	1983609	62	400391	955566	166050	534824	1388015	68973	665713	3137328	42465	0	1178066	1714363	1242918	343808	0	288828	468547	396140	1145545	738456	744511	1277936
P00746	RPDSLQHVLLPVLDR	y6	135879	117968	193742	2387473	0	292637	498178	315558	375558	22561	618305	272303	626177	51706	37696	82360	431984	396780	49929	736863	3313	0	313911	618684	4803	125836	270022	0	12038	511905	74824	323834	1171464	496895	0	962116	565729	651902	585409	0	24252	205182	0	335683	194050	277267	168540
P00746	RPDSLQHVLLPVLDR	y5	274036	1215870	1071960	7485135	116765	1647398	2467462	1838766	1929003	13205	2472023	1021647	2178474	789361	1446	352032	2069148	1025680	427663	3386906	20633	95219	1422952	3026928	60190	1170038	1370362	717221	926891	2146949	274973	1446400	3296279	300674	94283	2262144	1844858	1216105	1834083	1726	0	1035061	848978	1709006	1384181	912431	1651489
P00746	RPDSLQHVLLPVLDR	y4	43423	0	1332	174043	21010	102846	0	45221	0	238122	160	18019	8988	21549	237707	0	47937	11415	0	0	13330	0	43337	0	28811	612	38209	0	5712	58004	0	0	22959	61308	0	24948	178774	0	0	0	0	29922	10085	0	11360	0	0
P00746	RPDSLQHVLLPVLDR	y3	66227	22273	0	38029	37454	7336	0	187349	201305	564	234338	15985	37121	6161	0	25432	0	60640	123209	206874	69705	0	16178	24848	244664	139787	19036	0	197010	36669	21843	0	25919	0	0	0	0	0	35340	8531959	48800	39346	67271	27578	222789	0	11631
P08603	NTEILTGSWSDQTYPEGTQAIYK	y11	191998	0	30232	88533	0	0	0	189001	69736	0	103635	83326	18069	19786	0	54999	82360	119367	0	504	11202	0	229270	59566	0	82984	0	159600	21589	0	15013	36010	195492	47466	0	808076	390774	460554	54991	22789	0	146123	0	117900	134006	0	125448
P08603	NTEILTGSWSDQTYPEGTQAIYK	y10	723204	302743	676047	909900	174705	343619	157459	908079	324779	58750	567729	340297	412225	582700	316870	404334	633906	1093080	441540	127042	397380	240799	919384	270569	143240	900268	210420	914972	241535	491408	169702	396317	921810	821404	0	2235849	1279915	890101	1202985	377246	100429	434230	44534	42789	764359	180521	401606
P08603	NTEILTGSWSDQTYPEGTQAIYK	y9	9193761	5585061	8569789	9929036	4900761	5792282	5528570	9957955	6887274	5343126	7691449	6408692	7489153	7421615	4942495	5266436	9774608	9274879	6016116	4241989	5653581	4359997	7312921	4198426	639182	8325183	3101618	6593037	4822165	5469109	2994273	5599219	9945482	7264282	125864	19516880	14116600	12944136	8467153	8283273	1190656	6745079	2871132	3845655	7090488	3951469	7000668
P08603	NTEILTGSWSDQTYPEGTQAIYK	y8	397263	273989	504695	650331	400908	312621	29120	914890	502512	150445	347699	523616	441174	373221	383935	418591	447831	968604	269521	192323	542634	361781	917598	437549	20570	242773	504664	141596	468987	651332	259113	543233	669974	981238	107916	1337550	354737	1980833	98038	773768	9301	993005	242083	52231	274595	253322	467390
P08603	NTEILTGSWSDQTYPEGTQAIYK	y7	673535	380453	1465349	1373011	503229	538569	362565	2560161	860174	1175329	1229164	1141264	518390	1210055	444553	619157	1999362	1954666	1352360	807806	1196276	511886	1630140	645932	80860	1852277	1031735	1267932	1336532	1186125	291959	965182	1276613	1226468	187995	4396512	2852873	4025555	1193082	1597168	88319	1702494	452277	809975	1589550	658426	1370208
P08603	NTEILTGSWSDQTYPEGTQAIYK	y4	218170	370549	654810	937713	24396	365617	364991	705515	452452	144984	337107	398638	689601	541678	179036	187539	645644	917971	404814	221402	254901	66444	521490	45379	8595	688424	239007	392738	445478	494190	12353	619555	908587	650836	13795	1892669	1233429	976175	804539	387421	23606	453091	42358	296587	704979	106450	786098
P08603	NTEILTGSWSDQTYPEGTQAIYK	y3	161548	24017	198743	369735	0	221715	27288	155514	236058	9786	48625	175909	127432	209587	41185	34075	75844	430622	50863	3637	39204	0	198048	26534	16624	189515	567784	112916	21789	75877	86829	59298	243065	206081	0	844193	400266	1076260	195909	33320	166239	206403	0	0	91299	40893	231789
P08603	SLGNVIMVCR	y8	11219011	20250028	52154752	10793177	5979485	11215332	41706452	34010604	31239558	11517328	8399553	17939968	344071	12595147	13659164	7442670	15825814	11398846	9295082	10153510	7015641	5660678	16891786	13009131	16472475	10068290	8514036	6108290	32223492	17332270	9966668	13698554	25547556	23289352	4243549	13783832	53210588	34810088	55214612	24818968	2881101	16928998	5743099	20189308	9663784	21752864	10856009
P08603	SLGNVIMVCR	y7	2413634	4442775	10903306	2233936	1869745	2511140	8558864	7041073	6629860	2556378	2284971	3625901	370869	2455361	2826711	1417649	3155756	3532155	2149866	2094150	1793543	1443817	4065617	3542795	3361579	2073834	1887115	1456136	6409408	3865985	2357040	2327489	5099955	4809781	1309590	3341448	10190492	6056651	10817807	5273903	659294	4252532	1102939	4100397	1729375	5380079	2195702
P08603	SLGNVIMVCR	y6	5443875	9316945	24145956	4466230	2902955	4832790	19974156	16365943	15142387	5613391	3755957	7975910	404193	5678130	6571121	3563562	7165604	5191232	3722505	4825703	2675661	3384019	7686407	6921334	7470338	4454449	4552559	2296759	15073752	7823793	4835874	5822307	12755596	10086422	2330508	7080165	25288990	14897648	23815926	12354975	2149045	7228130	2967151	9910862	4178143	12230268	5023521
P08603	SLGNVIMVCR	y5	24513038	43018048	116227720	24321984	11821605	27218040	92670544	75562528	70672656	24552318	18978188	39706076	728871	28308732	27771646	15652880	35129040	24859020	19571602	23772712	14252007	13057264	38992020	30279822	34523060	21678448	18797316	13246185	70382392	34962296	22390030	27643418	54590844	48917948	8756299	30008576	113575448	73959440	116179376	53025184	8001474	36238464	14098359	45723740	19576040	58377140	24999980
P08603	SLGNVIMVCR	y4	14062956	24222370	71759872	15816610	7088737	17000526	54080844	44727380	44134344	14773153	11685242	22032202	72075	17342178	16557605	9524887	20984464	15650102	11894047	14183132	8520412	7729694	24621836	20921092	20777520	12852934	11467933	8151638	40944264	21465692	13721087	16533401	35351360	31873194	5342217	16774872	66252148	46711424	70278376	32028868	3754470	23021284	9214186	25864382	11518350	34393940	15205492
P08603	SLGNVIMVCR	y3	5272223	8801528	24148238	4822253	2059224	6054601	18442416	17076892	15237440	5849953	4243288	8539853	155403	6226532	5656246	3128020	6667209	5087265	4531202	5141160	3025570	2862639	7961849	6229004	6998324	4315594	4437170	2956542	14292835	6789804	4967862	5897561	11073016	10372148	1406516	6466133	23461190	15513383	24172316	10298043	1242716	7344775	3010045	9104881	3923766	12058026	5171536
P08603	KGEWVALNPLR	y9	2198355	3848397	2821256	7067659	209007	3149030	3938585	4868677	4564594	2438976	3580022	2953359	3976730	3145867	591645	1440201	4891532	3806102	1693666	5813116	2987649	2196738	2671784	3535230	0	3891893	2650217	1917549	1678766	3525437	1516345	3797215	5037049	3478605	0	7319534	8556939	6284271	4232408	965420	1612599	2334984	1829726	2760696	4424210	2533570	2304197
P08603	KGEWVALNPLR	y8	6667430	11457228	8254379	20618460	376550	9082353	11268314	15316578	12866646	7390242	10236175	8973802	11506913	8926946	2187789	5488450	15222464	10720768	5072513	17773988	8252684	6065590	8244168	10645998	0	12116349	7955584	5893767	4661599	10159051	5091271	10611800	16897378	10887870	219664	20423858	21448014	15838536	12609668	3021930	4735151	6465227	6369804	8494093	13266945	7377272	7617050
P08603	KGEWVALNPLR	y7	10385535	12413671	12638578	33149328	1380903	12906194	17633006	21079676	17389596	11104352	13196793	13960330	19317364	14132799	2052351	5990520	21841846	17412310	9257164	27909358	14173537	9927951	13830733	15539209	0	21848882	11550366	8606944	9506391	16966194	7872132	18644418	23737874	17202222	386544	29450456	29926798	25335242	21384086	4793834	8587158	12276358	9026687	12883868	29568240	8218398	11213082
P08603	KGEWVALNPLR	y6	16359452	30281912	24177112	53708224	2056971	25194586	30109090	42099180	33759976	20436610	31282960	26166888	32399920	26019910	6504581	15318274	44565136	29143460	17298488	52281908	22828538	16505952	22823410	28933990	377928	33120616	21731884	19314774	14419751	32455682	13758547	28262130	50567508	29021314	1728134	57286708	60963260	45196552	37064508	7805516	14236940	18818340	16775513	24682544	37553864	20117406	21568766
P08603	KGEWVALNPLR	y5	5863757	10131746	7682029	16927116	171868	7319423	8812945	12235222	10286573	6971059	9512979	7650574	9838031	7276022	1935582	4498273	12731818	9327676	5333930	15219858	6888301	5309443	7278382	8563967	0	10364836	6876730	4915107	3998005	9434668	4313463	8962548	15780456	9662722	539633	16305841	19040244	14312430	11082540	2467920	4049919	5761169	5268928	7763665	10828480	6339446	6748454
P08603	KGEWVALNPLR	y4	4785083	8285488	6325711	15633087	17575	6881359	8720672	12023680	9299054	5662694	8336643	6916777	8879798	6872809	1570289	4106700	12178902	7827353	4554678	14338275	5542580	4109601	6020555	7335539	9967	8640803	6096849	5549259	3648675	8811699	3991833	7334419	13497225	7273700	315435	15659692	16778754	13088234	10382153	1100484	3004940	4978515	4602540	6163533	9702862	5244900	5359273
P08603	KGEWVALNPLR	y3	5775352	9147857	7281722	15971043	229332	9580199	9035795	11696680	11078639	6731123	10569838	6596818	9167100	8788632	1689489	3945047	13675639	8807912	5046966	15851586	6295220	4482641	5854780	8136379	83280	8425335	5834193	5535541	3707120	10977590	1384372	8365996	12798435	8134193	712032	17143280	17525728	13904390	10959873	2189412	3876901	5802151	4602542	5868544	10621811	6430914	5893429
P08603	GEWVALNPLR	y8	1862273	1548926	1937086	2493895	9333	883073	1648733	2596963	1279547	1417137	1292930	1203406	1403612	1255697	99113	1641004	2302107	2875328	1541826	2018395	1395738	566892	1306753	1829290	564	1678793	1105737	1699129	1220141	3169190	1002969	2676120	8086007	2504184	168375	3031612	4169253	2470090	1764876	0	843285	1399275	341759	925679	1593002	559292	1533455
P08603	GEWVALNPLR	y7	9292729	9027338	9801332	12059682	3388126	6736280	9519189	16598866	8439551	7947618	7779763	6559703	8497677	7304886	2249017	8432783	12540605	15106800	9522564	12117697	8178935	3691101	8775196	9892732	1221958	9169106	7310117	9695343	6277077	20313946	7600328	13863049	47359132	12732920	15548	16710714	22191410	19562134	11768920	1696150	4593323	9685778	5209715	6052156	9490565	7151235	8201147
P08603	GEWVALNPLR	y6	23609728	24221030	26274384	35351660	10625255	15601285	24371324	39575524	21226336	20606582	18505090	18745134	20583764	18258664	5571749	22923598	30480704	34990536	23430424	31259048	19400988	9401049	20170892	25712402	3906216	26373490	14469955	21995544	15895504	49794160	16613981	30899432	116555256	31630500	0	43103516	51296380	36216844	29300796	5842142	11096574	21373918	12114224	15083655	22902362	19171184	20809670
P08603	GEWVALNPLR	y5	5925417	8163985	8843625	11320807	2935031	4331863	8576183	13490617	7383673	7397878	6892244	5136191	6623650	5954838	1919306	7078017	10617990	12977062	7748278	10963593	6888120	2937378	7126233	8488188	1011105	8305428	5524460	7172534	6729788	17428274	6037687	11855707	42622232	11611040	0	14899428	20439230	14085147	9138218	1999198	3443076	8317244	4165907	4478025	8313011	6262857	6598945
P08603	GEWVALNPLR	y4	5232386	5015347	6167439	8633158	2211282	3072289	5596981	9306448	4171300	5105395	4148611	3775031	4486920	3438267	1379984	4963811	7071409	8285272	5674073	8659858	4325796	2434825	4289619	6874057	517484	5476479	3855544	4928754	4098957	12355550	3618914	8768787	29781772	8010626	15407	10557360	13617500	9422692	6763647	1393595	2478937	5866570	2685067	3226047	5636551	3777533	4624078
P08603	GEWVALNPLR	y3	2813597	787848	3976189	1846528	1847127	3367685	2949904	2253327	2697849	2223420	2640902	1994672	4183605	3434533	756876	1890419	3015053	1075674	1560949	4717220	380668	1377123	654261	4092922	267381	2230490	1776876	2711280	1324037	8570541	675988	3285209	16319864	434855	0	5663678	4358742	6522135	8852513	1011187	2440699	3811309	1179003	475411	2354697	2361331	790781
P08603	ECDTDGWTNDIPICEVVK	y9	0	9426	68456	9651	14938	0	0	0	34080	0	18751	0	13069	6637	0	9014	0	0	0	0	0	12482	13688	6327	10407	0	244700	29832	0	0	0	0	218596	0	0	23818	0	0	0	4582	5220	48670	0	20740	0	36528	18710
P08603	ECDTDGWTNDIPICEVVK	y8	26672	5307	93073	24977	3863676	19849	8576	0	51264	8117	52588	331	80794	34982	0	25484	14772	138820	29339	16693	13907	3197563	0	32822	12963	140472	0	103767	140	186379	0	158817	189054	72148	0	264375	240780	87495	83697	16099	15814	128023	2872	111129	65903	34983	143840
P08603	ECDTDGWTNDIPICEVVK	y7	602822	78388	3573735	2122793	4587	2715059	1095485	1946446	4122396	660165	3128042	3478073	4110513	4501504	95917	3648078	998492	1507224	3245377	2985235	219985	50523	2061629	2458726	1485	4451106	97705	3526987	1301891	6254213	941277	5860018	7867100	1291241	46470	7773552	8193426	3971958	3420039	63623	200776	5012650	3142577	3908149	4423626	3500444	5643437
P08603	ECDTDGWTNDIPICEVVK	y6	26507	0	211599	195860	23875356	215576	0	98906	354765	28869	94903	251808	365809	389134	138310	358313	46993	30493	252910	130200	0	19466134	94903	201758	2298	378199	35864	379368	110807	829649	32393	716356	1110887	47497	65757	513322	945103	248154	336878	53044	4520	556670	388624	351476	505281	316631	496540
P08603	ECDTDGWTNDIPICEVVK	y5	61187	66593	652974	502860	10819071	594056	129362	338310	941988	153258	774469	657591	968855	1077893	30095	784044	324815	271741	875339	771012	37901	8666135	421863	632185	61142	1178001	473562	817399	361274	1378167	187780	1920810	2172355	260305	43329	1915956	2115975	1162399	1028713	5389	0	1212854	839852	944045	1221832	1002421	1404794
P08603	ECDTDGWTNDIPICEVVK	y4	80557	10769	39565	46501	0	117643	103567	4420	190735	20251	101559	167694	235069	223004	0	75580	26988	164826	96339	257622	17997	61902	52874	163115	1815	163054	148211	218443	24202	141716	17716	352239	398042	47964	0	373988	550880	50928	30568	4453	973	190705	81540	172216	129890	39228	288253
P08603	ECDTDGWTNDIPICEVVK	y3	0	0	97356	57304	20827	10092	20325	25398	161736	0	119669	74202	210076	242093	10568	133760	15755	15611	33133	59962	0	0	39541	29755	0	118549	7269	103096	0	282509	1660	417867	535133	17010	4052	351531	541348	93038	106524	0	34919	244853	71318	180127	214231	181370	277908
P08603	IVSSAMEPDR	y8	12547318	18369238	33274396	12980494	6359705	17970610	19771246	31411278	32484844	13348628	12216407	37249736	10179149	7696156	8774507	8633275	22138716	9741952	8789545	2067243	9803799	25865658	4867469	31771914	30786542	11505155	19899936	6319044	34275152	4720257	16176955	5873900	27448762	13951519	6488697	17192882	21199266	8764506	37239408	37093268	3010432	8956672	2818344	28815370	6716695	29777514	4527889
P08603	IVSSAMEPDR	y7	2068823	3078637	5413546	2095853	971004	2876999	3466758	4874362	5390212	1913860	1781159	5503480	1751398	1260607	1530778	1434715	3388267	1655114	1408607	223914	1404910	4153278	568608	5101515	4987930	1794420	3358413	982216	5445865	819244	2793068	826211	3877406	2466757	913588	2915196	3788214	1400413	5821077	5947888	381566	1543592	362013	4725978	1025779	4657444	590871
P08603	IVSSAMEPDR	y6	1714567	2763640	4952592	1619943	719573	2499392	2778469	4088681	4971886	1944402	1735889	5393376	1641875	1017501	1474026	1166047	3029436	1441108	1068698	120741	1339000	3936180	446995	4739856	4594556	1656769	2721532	948266	5772871	624129	1931854	1058781	2698553	2286572	741966	2348448	3084417	1355074	5393036	5178397	95522	1205340	257802	4554694	1078719	4379858	559735
P08603	IVSSAMEPDR	y5	2860337	4292140	7519321	2588017	1305593	3800144	4646708	7199715	6866700	2981979	2291634	8251796	2633109	1373565	2046568	2018027	4896465	2112517	1712158	404970	2436455	5927353	736890	7240259	7118295	2375230	3668118	1208087	7678537	1316965	3910931	1217247	6329156	3581652	1538447	3561593	5248952	1968435	7915500	7982056	610247	1642449	539656	6620290	1637922	6659639	1002186
P08603	IVSSAMEPDR	y4	1228037	1968565	3951262	1293720	544756	1875028	2742684	3542551	3792208	1479990	1054650	4716526	1611149	320453	943262	512240	2503377	1044404	66235	196731	1045562	2906945	312672	4116699	3387571	1245098	2511399	344477	3954164	451614	1783026	446807	3431219	1691208	517555	1417776	1977984	443760	4583076	4427727	100830	1430616	255232	3208274	750911	3280775	252185
P08603	IVSSAMEPDR	y3	4967983	6897672	11282635	4943835	2442155	6554357	8238260	13426594	11998595	5642944	4689809	12557891	4707605	2951942	3355756	4025546	7434842	3884712	3434316	777387	4008187	9744845	1934033	11305639	12030098	4266390	7186155	2204919	14023534	2151835	6706479	2301774	12088395	5805573	2347434	6215081	9719710	3625105	13348957	12586946	866635	3962708	974780	11192392	3058543	10181783	1483765
P08603	EYHFGQAVR	y7	9381529	9907393	9963886	14397897	3314300	8679109	11225474	16381875	11673568	13819707	8748788	9262468	8719930	8155864	4437841	5779525	13803174	13797868	9676168	10948667	10879987	6268168	8697105	9727771	4067240	8193599	6688584	5325855	6850842	14487003	9014146	10246068	23280834	11017844	6128985	13586415	19862660	10838481	13940025	7306010	9858797	6532291	4940848	5816100	7362372	7076653	4531445
P08603	EYHFGQAVR	y6	52024728	51834476	56079256	76264944	20546766	44273056	60180304	89643016	62089428	75570696	48712076	50742424	51618688	40519268	23359352	32594300	74955224	69374288	49767528	61651104	59295456	32578364	46452540	53320732	25290092	43205116	36857740	28395054	38749004	80505672	50204964	59521012	130203440	63322140	38794196	74960504	105473672	59559644	76111856	39059220	54687372	36962428	27746126	33090096	42869576	37448204	26211832
P08603	EYHFGQAVR	y5	44642140	42584284	46529164	63709892	17654238	35353172	49223964	75840576	48450580	64492808	40720700	42294836	42629136	33008900	19728740	26499106	60813292	57438400	41494024	51030168	48957948	26422860	39421748	42760508	20501686	37127728	30972258	24079134	30748240	67313056	41415520	48082672	109317160	52411328	28406722	63244236	88436416	49860744	62202588	32985916	48320676	30111912	21082396	26904486	34836112	30165734	21618966
P08603	EYHFGQAVR	y4	3009249	3048756	3182980	4817736	1062258	2515809	3653966	4557974	3738028	4241697	2924243	3014297	2939648	2231268	1291847	1464838	4296936	4177666	2879517	3671816	3176169	1902471	2600967	2911852	1154408	2473757	1886206	1456185	1780329	4894716	2798135	3346958	7350478	3555723	2342752	4392425	5643166	3555308	4264071	1435782	3279464	2007170	1449949	1937291	2375993	2098836	1595338
P08603	EYHFGQAVR	y3	4574848	5219254	4235426	5845464	1581092	2890309	3701179	6962129	4741174	5115794	4405121	3979454	4166715	3375010	1592802	2719233	5615719	5619530	3483340	4853513	4228320	2687650	3692305	4189764	2080814	3449139	2631083	2468732	2990854	6856308	2974495	4996864	10548933	4767043	2352034	6334987	8180949	4676141	5826566	2927867	4488396	2799462	1952239	2015079	2967370	3113586	1913505
P08603	GDAVCTESGWRPLPSCEEK	y12	264310	361823	64046	207342	216944	0	107967	236247	121602	195811	8484	162981	162232	0	324664	109613	128808	191692	33969	0	52776	48731	93903	358334	39464	139989	219299	42234	75204	140848	54251	55027	192029	70373	20621	690376	448161	502066	82374	124788	154057	132133	41400	31427	296694	96021	16922
P08603	GDAVCTESGWRPLPSCEEK	y11	231063	265388	0	127580	68513	38371	73971	180508	93092	177677	67794	94395	154281	0	145583	88701	0	73789	75387	16008	30089	52620	58262	196629	32532	119235	101758	40471	0	76724	0	51046	92988	30499	19464	589063	258914	206312	50456	80714	98447	18820	36575	25474	252290	0	13460
P08603	GDAVCTESGWRPLPSCEEK	y8	4750775	3559470	2937769	4325582	2533138	1751596	2481408	3370318	2899482	3100162	1958957	2185829	2482320	2151378	2340281	1287005	3787413	2521204	1773462	1036873	3383614	2064722	2212353	2685778	1584401	2923666	1397602	1531991	943057	1825743	1604823	1224970	3165939	3021453	1860122	5045249	3531588	3189249	1830635	3125597	2295475	2037825	799508	1680930	2698989	1662333	2260935
P08603	GDAVCTESGWRPLPSCEEK	y6	13194194	9165761	9129372	13494798	6482768	5456338	6970621	9706740	8151685	9730493	6191524	6372368	7390845	7823744	6639004	3654817	10517902	7692435	5824642	4858129	9347570	7553772	7279395	7673854	4603330	8604977	3780906	4871235	3073375	5619619	4947398	3969499	11564190	9515231	5640220	15051431	12224974	8851412	6296053	8661461	7231011	9344125	2722771	5876581	7597460	5520894	6515075
P08603	GDAVCTESGWRPLPSCEEK	y5	1426010	713183	924635	1523224	424391	550340	173203	1071988	666871	1110820	613817	629476	690376	540814	263264	380541	1258085	748235	365040	288446	794664	791416	522928	490868	213470	836549	357669	442183	117720	584176	139045	471419	964113	1011091	295859	1648327	1260529	734917	484893	476624	635892	741069	390168	610652	755971	423681	341488
P08603	GDAVCTESGWRPLPSCEEK	y4	3127963	2242806	0	2012215	1221455	757603	717121	2269516	1160183	1639849	1562894	883541	1653633	1246256	1353213	1021045	2032233	1821864	988943	812100	2304268	1185899	1835328	773513	433484	2019607	844761	1361333	876833	1561694	1112966	976894	2540433	2436159	1153179	2604851	2693004	1394734	1284800	1331576	1354924	1565332	445196	860042	1484598	335448	1044592
P08603	GDAVCTESGWRPLPSCEEK	y3	1168899	59124	637500	2466812	548797	726976	621	1162518	438579	0	129396	1340709	1399685	95153	1424604	8226	1215933	274716	81836	918224	418719	1188811	1149793	2530	440267	663485	155472	171188	7351	243139	808	144216	1371590	654839	655913	2569567	492946	1606125	24332	312483	1600699	45132	567596	31998	512471	2148348	314936
P08603	TGDEITYQCR	y8	4865847	3158867	4253927	3548362	2858670	2632123	1579625	5144447	4076404	3405363	3766136	3377664	3872581	4055094	3649763	3107635	3238237	4011304	3627508	3238459	3140569	3371244	2060569	1698712	5382028	3591930	1474674	2594103	1815440	4844221	2101896	2613002	9328117	3299731	3702617	5488467	5773115	3503593	2910440	5171898	3133438	4228791	1426787	1826966	2436279	1351731	5191964
P08603	TGDEITYQCR	y7	8731682	6363064	7786384	6707165	5153820	5209061	3799988	8677553	7688632	6218653	7004416	6631536	7107882	7182595	6423252	5285644	6844485	7642783	6617234	5881856	6033553	6641340	3845540	3300153	8755813	7385577	2852433	5281266	3320659	9557227	3754861	4839357	17278738	7167961	6268519	10253015	11232668	6256602	5368305	8913576	6090448	8183727	2734337	3736913	4655555	2557424	9366721
P08603	TGDEITYQCR	y6	25862518	22497830	23538126	18875986	14681600	16060818	11453233	24723076	23805712	20789800	20851248	19358420	19151754	20693830	18993104	15646496	21529024	23933060	21880594	16361014	18524214	20294100	11617949	8284798	25146176	21803384	8410385	15704341	11042685	27046296	12696984	14685037	47752508	21810628	18065996	30667534	33387220	18611728	17065968	25514376	18122112	21632678	7859354	11297499	13219280	7888951	26175498
P08603	TGDEITYQCR	y5	90086048	74917280	79247512	62318396	49333376	56497640	40217480	81985848	82800472	70906720	68851952	66370876	66038996	69378240	62774980	51162448	75539664	80466096	74776608	55694008	63422892	69094112	43042056	29717514	90000368	74110880	29431560	55345556	36968072	91798328	45741376	51250508	160594480	78913408	61106056	108540160	113036488	63696088	60027920	86209504	60322776	70348048	27559060	36572716	44184576	25932032	85054416
P08603	TGDEITYQCR	y4	31481018	26232904	28711740	21660166	14592997	20582496	15266889	28464536	29898146	25539734	24179068	23702278	23604114	25199780	21011516	17407722	27051024	28545914	26246740	19269942	23128626	23689866	15153635	10857727	31789244	27300658	10592570	19207368	13788757	33046302	16470749	18560466	58151556	27176586	21485318	38583284	41566044	23098990	21955744	30054826	21063776	24714800	9150982	13591433	15226004	10164473	29993930
P08603	TGDEITYQCR	y3	17651094	14571446	15374550	12062800	8673394	10830705	7768382	15278829	16615016	13591169	12716392	12861095	12825948	13075098	12314567	9179984	15296824	15817821	14642289	10071003	12982335	14938592	8167550	5392008	17562074	14328432	5256151	10370240	7228119	18183024	8892726	9652789	30676252	15759505	11626613	20062414	22804482	11894402	11797576	16674121	11199372	12644923	5598667	7002312	7136286	5298451	15611654
P08603	CTSTGWIPAPR	y9	29006264	15290999	15584867	25368312	15580990	5532876	10758425	17467252	14016081	17744662	12686290	9949095	15672302	13647335	11422081	17370288	24203992	17591496	21922740	21065644	19085610	8141551	12681127	12341789	8875497	21247988	6513880	14535973	18287640	31118000	10061392	29106402	65264760	16397750	6698338	32423460	48854524	27957988	17209790	14114737	8089345	17368216	6063809	7716601	17557236	9310571	17542670
P08603	CTSTGWIPAPR	y8	9798118	1859528	4712566	11153074	7182158	1209937	4669658	7731188	5524008	5010783	6112456	5702968	8725000	6013706	5593126	6583902	10123825	4959562	5251077	9290172	1583774	4448966	4403492	2439787	5113527	7977939	1503820	1861659	13173092	14286806	3857348	12977800	30229930	5696236	3903583	8716719	16102686	6512569	3863025	6760664	5694300	4060093	2199651	2444923	6043747	3228846	6300942
P08603	CTSTGWIPAPR	y7	23712322	12135513	13729223	22662020	13416355	4932789	8932458	14421998	12021345	14626933	11326681	8952573	14685510	12582858	9583945	13624229	21161270	16497685	18389520	17628950	16004618	6607139	11896427	8668350	7349352	17178196	4560275	12082407	28319010	24047840	9165505	25394318	55593036	15305386	5418436	26573258	40805704	23929966	13509177	11882233	7746299	13614109	5489755	6469301	15114114	7374890	14243021
P08603	CTSTGWIPAPR	y6	9987562	5778201	5771796	7069155	6499507	1339394	3232359	7379250	4079291	6191675	4902407	4568693	7285834	3470043	4569727	6884193	8165897	7672497	6644741	7677724	6919619	2742460	4882704	3651983	3140334	6406128	1948028	4919528	14908092	9762846	3734237	6460197	26630602	7536906	3375400	12132306	13897827	10917171	4100256	6478478	3492798	6204887	2636344	2639078	5178246	3313238	5908327
P08603	CTSTGWIPAPR	y5	19832648	10197943	11757288	20784322	12075007	4154623	7932904	10668679	10350763	12069237	10598405	8821902	13147266	11444061	8217003	11938038	18537032	14825868	14940517	15166291	13785995	6595126	9330388	7357819	7215870	14827283	3824111	11389405	28733956	21772050	8347441	20376142	49379968	13888693	5673154	22907362	35669584	19814646	12021483	12177741	6779511	11555733	5363525	4941998	11798162	5949645	11906701
P08603	CTSTGWIPAPR	y4	82257824	43045780	47104768	83938608	45363408	19065614	29541240	52172792	42207736	49146108	39557232	33896832	55361300	45526688	32085446	44223788	75398920	61034044	65060848	59430052	55401260	28095632	43562328	28060846	30470812	59120028	13429612	42053524	104670416	81276160	32957090	85799344	193655024	56328056	22702536	93791016	140259056	82318192	46776260	51617284	30060088	48159660	20613176	19905374	46730176	24879004	48832724
P08603	CTSTGWIPAPR	y3	2390037	120721	870241	2988186	758147	1102455	1223937	2344522	4049995	793814	1347146	738312	835730	1416394	171817	572239	3554222	1958964	1136850	3295649	1782928	478581	1778706	247084	883320	991642	279668	295779	4143575	3080316	488288	2870084	6611724	1877700	424334	1764951	2607527	894124	464656	906167	47643	1136327	277884	757386	646772	307265	1361375
P08603	CTLKPCDYPDIK	y8	2498171	1530388	2509046	2489569	1137378	1266721	1386958	1049280	1530613	838960	1472881	1288070	1976996	900980	1308759	1602978	1866566	1949564	2128412	1412969	2186256	855498	1064089	920544	546558	1869735	624491	812297	5439635	2085653	601553	2027553	5385360	1487357	27245	3298795	3803513	2177800	1474412	1516356	750811	1008510	690365	1444957	1240288	401485	905098
P08603	CTLKPCDYPDIK	y6	602837	353579	388670	828260	315718	229828	299519	255817	360861	60376	503014	295418	575592	297309	61508	410787	930666	358133	258239	302368	475169	110959	39082	256564	172572	458574	86529	123925	1971103	746548	252893	916269	2049558	341634	153524	861136	1094085	590160	238595	680729	167091	441542	76319	740965	414545	151936	265811
P08603	CTLKPCDYPDIK	y5	1576503	728788	1549324	1676599	431413	867299	810742	935068	917294	343156	849880	1108019	1493564	736072	784914	1070504	1063372	1326088	1167123	1260359	1467987	831000	1110630	713043	540320	1328843	209234	467143	4196873	1306048	638061	1325621	3978519	1176337	147121	1930990	2340749	1176875	1302460	811893	639414	1118027	614246	1692833	932064	421264	629614
P08603	CTLKPCDYPDIK	y4	5759454	3001698	5875353	7254141	2110987	3068978	3394142	2665277	4380591	2035219	4368070	3349348	7388913	3180276	2804120	4119435	5820392	5736928	4384347	3816146	5347593	2128617	3852481	2762186	1929458	4079546	1751437	3622812	14538504	7415258	2703374	7266302	16973892	4597610	1094365	8398438	9370367	5879059	3820835	3825957	1987506	3618892	2058835	7526900	4665575	1904833	2586526
P08603	CTLKPCDYPDIK	y3	913704	438157	1208519	965979	429777	327171	395144	391708	353025	465630	403975	611746	295411	362342	314234	718151	795630	823480	708178	689660	879416	229321	570969	503596	266110	607697	222416	375555	3749813	567162	367440	791821	371876	723843	41318	1004652	707037	539943	491869	661147	302953	662169	166925	1341864	424789	201733	362356
P08603	RPYFPVAVGK	y6	9569562	14628850	8697661	18128800	4391025	7049191	10137842	17831116	12598721	10070413	5912204	8934752	7533137	6460387	4141467	5249955	9185636	12406284	7021189	14093762	10410232	6242946	9848881	8387270	3442793	7118055	8475518	5760067	10022269	11183315	7790127	8765340	17357884	9960790	3139690	14424300	24071282	21100634	14358961	5387493	8842872	4944717	2470377	4349865	8427721	5575515	3798146
P08603	RPYFPVAVGK	y4	27116844	50608112	28958896	55380484	12496493	26730904	34481468	52394524	37669036	31575920	24687056	29393180	25774674	21232800	9320524	17537790	32375606	37190552	19081484	42133772	26110020	19347276	27577524	27291304	11210596	22533492	21469362	18080190	28318040	32663804	22303622	24732086	53870680	27644824	9755999	42808212	63798232	59173560	41989956	14688311	19502446	13846488	11366945	15176643	23030308	16196540	14852379
P08603	RPYFPVAVGK	y3	64306696	104182272	65035276	125472688	31595750	55745568	77945664	126014424	86732944	72991320	58683768	68747032	61912536	50466428	27147748	41470732	73213560	80354688	47297152	93759216	57206684	44602412	62230788	61626948	27344984	53657348	52492404	35148292	61056944	72361280	49828020	55930900	117599544	63432372	22149330	102185552	141938080	130498088	92838000	34689312	47858060	34352516	23954604	36499604	51361220	40436372	31114374
P08603	SIDVACHPGYALPK	y12	1047511	1309491	841489	3314003	263103	748116	729364	656964	1078799	1103385	713627	2053382	1811418	1654144	601641	673707	1018691	50897	473965	609214	627743	530738	164358	379226	1436222	781542	298595	371066	12249	287836	310900	392285	1102708	684920	545770	947202	967324	1020783	881179	751096	464650	428389	444978	207219	289154	163878	163519
P08603	SIDVACHPGYALPK	y11	474419	830596	888487	1349994	24850	1018259	280065	325157	721417	774131	804322	1160938	784083	854949	211790	568445	632083	97719	203899	323960	490334	477188	249638	280029	553178	280209	126201	211604	57016	564777	748935	219446	487732	240224	173885	436594	591177	257367	564106	291670	199697	489344	356885	161043	374718	285955	35104
P08603	SIDVACHPGYALPK	y10	3503018	3948134	2707602	8613952	1584789	2751101	3063792	3135076	3480677	3323628	2481930	5238736	5752632	4736713	1411035	2250055	2981066	1078950	2002809	2104053	2310466	1747223	1187979	1685313	3365472	2080029	1294794	1063007	983215	1548880	1301699	1543120	3887937	1752953	1312391	3872068	3692433	3788329	2575038	2975943	1801610	1565602	2191196	1083078	1316772	947980	856118
P08603	SIDVACHPGYALPK	y9	2989251	2412447	2069599	5239760	988646	1816899	2392001	2267054	2597099	3009374	1656208	3241464	4828964	2977992	1002346	1190324	1843941	748033	931627	1505775	1346432	948225	886012	1213074	1951485	1575394	646931	760316	907467	740432	845358	1048189	2147351	1046002	835791	2192861	2752928	3009652	1531681	2028311	1243413	1415150	2033950	1076862	918908	392265	528014
P08603	SIDVACHPGYALPK	y8	2361809	2356311	1931054	5197875	1787066	1677185	2027101	3666251	2440328	2439025	1338789	3182292	3451847	2757260	938017	1131094	1618051	1289743	1024079	1343707	1050653	1224871	953508	1080329	1863223	1509689	852938	523138	1236854	651085	606450	700594	2596999	1304225	569976	1983500	2371709	2532455	1227179	1402042	1383883	849698	1087810	666459	801897	950345	455172
P08603	SIDVACHPGYALPK	y7	7850793	6464271	4376893	12685148	7356613	4363714	7480917	13218550	7182371	8932431	5415452	10284511	10958128	9518213	3432986	3976847	5929566	4789539	2400959	5596001	4698424	4504231	4150232	3797034	3981247	5954404	3072498	3726673	6129830	1614720	1938385	1923447	9086309	1721884	1669093	5880726	9376606	8630752	6611187	2991618	4486415	3915118	3735538	2479531	3607927	4175490	1577246
P08603	SIDVACHPGYALPK	y3	2032673	1813443	1548539	2793913	1897157	1242672	1642894	3329004	2027745	2297877	1129494	2049597	3389102	1644188	465629	747802	928139	1067288	414288	1202661	703653	1322514	1017811	892060	592868	1220351	683703	323608	1310912	219194	525944	391768	1983275	404060	217032	1817408	1385095	1890437	1039449	611466	1118449	560790	1048520	573231	518745	869234	362918
P08603	SIDVACHPGYALPK	y12	0	0	0	0	0	0	0	2954	0	0	0	0	0	0	0	0	0	0	0	0	0	0	0	0	0	0	0	0	0	0	0	0	0	0	0	0	0	0	0	0	0	0	0	0	0	0	0
P08603	SIDVACHPGYALPK	y8	6065671	4746336	5158599	5089301	3395975	4001109	3670234	6610814	4012455	3365310	3692996	2376726	3007168	2282222	2949686	2797569	4577198	6856117	3879171	4794799	6891509	4017226	5537726	3196172	2747374	5164951	2160645	2867982	4607833	5719555	3288268	4553201	9773505	4220032	2359516	6708019	9973117	6207375	7231403	4353022	4670886	4097965	2279149	2988496	3379317	2799314	2947778
P08603	SIDVACHPGYALPK	y7	34465064	30513266	35138708	30357314	21237398	26359480	19577628	35190316	27117666	22466780	22384500	17164636	19736782	14945736	18565716	17082848	27695886	42772944	22874844	31711916	37802624	25028182	33611392	20781344	18195612	34536048	15682306	19787178	29044834	37788216	21788228	29784902	64326932	26438416	15320570	42423804	59610116	38727532	40545312	28900030	26079516	24276556	14067891	19396734	20705004	18103920	21470646
P08603	SIDVACHPGYALPK	y6	3325161	3665776	4371385	4535609	3052378	3436549	2108838	4842001	3323086	3181760	2995292	2502807	3061299	1724189	2084223	2188883	3653480	6008061	2939234	4421009	5438736	4297592	4394753	2673678	2473448	5231074	2003600	2630408	4806908	4190447	2712196	3865211	8309559	3907450	2197973	4848026	9648780	3113548	4917598	3936425	4253048	3484348	2272385	2882920	3192139	2398338	3242919
P08603	SIDVACHPGYALPK	y3	7794677	7042252	8403828	7745766	5482109	6244571	4609806	9546221	5862209	5763153	5770454	4357746	4437351	4132529	4559894	4388466	6915472	10415127	5880555	8015963	10346985	7090290	8962739	5053554	4602571	8423688	4207695	5311033	7737475	8524891	5734170	7376678	18520172	6812354	3656521	9976546	14552597	9867372	9470724	7145959	7782772	6530297	3926210	4749778	5698132	4237002	5763570
P08603	DGWSAQPTCIK	y8	25203392	10521566	23967658	30547842	17022598	14110789	15745759	22253208	21704456	15456077	16819632	14218678	16247356	22593834	10612697	16531049	21652370	16765200	20645864	14203575	27446218	16477431	16562141	12368537	13100535	21000568	8745840	16084742	5070955	19921446	9388504	18139566	36217420	18470020	13405643	44602092	40940012	28002998	20144292	29032202	12992331	9263536	7562104	6875388	13951297	11822995	14391962
P08603	DGWSAQPTCIK	y7	12150421	5189282	11785773	15278794	7669489	6931022	8059958	11313090	10623120	8226236	8232873	7006716	8930843	11079602	5711533	8056626	11176347	9484453	10700810	6678372	12952428	8869580	8485973	6500579	6662967	10359811	4356476	7237835	3164541	10089551	4575745	9402477	18125866	8832272	6836988	21815284	20891526	14304492	11012872	14500005	6580398	4675007	3511699	2749618	7015453	6068716	6878361
P08603	DGWSAQPTCIK	y6	2780531	1032131	3599031	4281645	2240442	1797112	2138350	2913966	3279683	1224377	2659851	1285591	2545779	3403051	1419667	2009749	2944278	2037299	3246367	1922903	2594546	2297981	1560775	1745457	662970	2714395	1535743	2094809	598353	2805829	1173164	2145127	4871766	2282187	1801212	5642360	5196781	4509672	2237197	3426939	1982944	795923	1031175	648280	1677869	1338826	1908497
P08603	DGWSAQPTCIK	y5	53735964	23079404	49595716	64586676	30429214	29024194	31473068	48262116	45358796	33139210	37891564	30512512	37338636	47821096	23714986	34885512	49207028	39153828	46372548	29955602	57288360	40290340	37348488	26994254	30470414	45401700	17858000	35588356	12339541	48654540	22869340	41501652	94007928	42963820	35163132	94279888	89341720	62003828	44385532	69792536	31380134	22838028	18377994	16287140	29117844	26463166	34029604
P08603	DGWSAQPTCIK	y4	3624520	2304155	4071475	5040074	3461945	1830983	2130136	4135972	3365960	3063156	3403374	2647589	3453904	3768579	2194782	2902877	4313522	3791447	4698982	2554108	5225951	3294986	4489729	2400950	2939487	3721179	1367969	2892308	1345040	4692532	2516291	4016357	9586727	3744044	2323556	8067923	7578660	5432165	4177265	5511549	2974775	2106475	1926073	1175186	2804426	2276033	3176516
P08603	DGWSAQPTCIK	y3	9072033	3954140	8283871	11711785	5158820	4996664	5153003	8541288	8157200	6470206	7191499	5544279	7340712	8436653	4109762	6595473	9371950	7061753	9019538	5808796	11140362	7141576	7748050	4980466	5211680	8410090	3208355	6445529	2302111	10013350	4136427	8737597	19576524	7295308	6310383	17278388	16485193	11375796	7930034	12113446	5997955	4956664	3401814	2926540	5542506	4742870	6666826
P08603	SCDIPVFMNAR	y9	2100548	4543484	4959776	2783630	883587	2916054	3911745	4902602	3682482	2029993	2168832	3547350	1840779	1185622	1736733	1531881	3745833	2727673	1360885	1042070	1542646	2708605	1435911	3168408	339427	1454995	1277320	891441	3003408	1178446	1593881	1216176	3607318	2305046	0	3756542	5657173	2605739	5204332	2620671	520644	1767766	736325	2664035	968590	5066791	1090387
P08603	SCDIPVFMNAR	y8	1502147	2927513	3192909	1563079	468491	1865575	2363354	2910581	2253683	1386273	1229320	2088948	1168923	616405	1068006	881976	2350675	1685114	895690	255674	872756	1692882	612515	1960369	17307	1243392	776584	649943	1698889	684894	1250118	763696	2471437	1883212	0	2849591	3084569	1471272	2972379	1735431	157995	846233	345906	1613973	1176546	2967947	785730
P08603	SCDIPVFMNAR	y7	28006654	63202264	73940976	41137340	13176683	45134868	54169220	68716448	56383336	29822928	23171496	49781416	30537932	19223318	23108144	21932710	56361540	34447152	22961564	15826947	23209612	35473232	16251524	40319876	1254857	23400558	23266130	16043781	43112636	16077300	20088072	16218146	46271384	34952844	163627	62257568	77127400	41501060	61664116	36180612	5757583	24096678	10404023	37235448	21949940	65565432	12736766
P08603	SCDIPVFMNAR	y6	873320	2589786	3453354	2179373	519091	2348612	2481982	2905188	2275889	1648462	1638478	2123991	1431062	794858	1122376	1072903	2596845	1288237	948787	792051	886593	1440402	704840	1800994	29726	979281	1152068	761278	1803238	1101722	1452838	1053593	2472996	1396456	220606	2482747	3779432	2025586	2658182	1673947	181478	883725	807580	1855992	1141337	2973872	706180
P08603	SCDIPVFMNAR	y5	2479767	6039673	7325957	3910305	1352021	4583325	5811493	7028187	6013609	2852652	2484597	5040584	3158451	2150636	2260373	2453655	5899195	3501535	2353233	1941826	2051494	3579359	2086553	4076884	199111	2246415	2712835	1542511	3836144	1636441	2069051	1673627	5010488	3844305	101807	5923383	7768458	3683174	6129577	3807340	560178	2621099	930113	3872012	2171713	6952216	1184156
P08603	SCDIPVFMNAR	y4	593199	2006326	2540306	936599	371324	1940464	2440612	2631937	2767981	1114337	478120	1405175	1098512	888870	943075	813343	2432778	2131435	366219	555954	558226	1774942	1728903	1954660	0	247641	785847	78036	1409322	1357981	119273	965928	2240839	1560360	97727	2784647	4635194	1471481	1490324	1591114	101534	658773	488231	784844	293621	2813782	98190
P08603	SCDIPVFMNAR	y3	1058783	2051890	2450729	1020838	178590	1549036	1908986	2078845	2185219	719089	423311	1525914	771909	555198	455779	517346	1952123	980933	584641	391951	430403	988549	347756	965100	65686	780862	733071	374697	1316271	409345	340462	324166	772586	1004097	0	1586268	2253796	1002734	2188741	1018023	69532	607091	53094	1202125	599481	2065869	230716
P08603	IDVHLVPDR	y6	20701078	24679744	16065472	28061310	8044229	21604242	23262356	36811828	19702274	17705864	12644930	15749434	11924876	15572467	8584835	10736821	14788550	16428233	13499049	16839564	10170103	8885376	11440700	15145973	6646102	12546764	15334850	9449745	11585745	15978665	13076428	10917270	17201726	14306069	6938535	21949016	29310932	20945656	23168972	11596953	7299530	9209317	7155813	8414904	12770700	11079233	8155233
P08603	IDVHLVPDR	y5	75220728	84126784	55753460	96534096	28269050	76390456	80453776	124691728	70645584	64342176	46166740	54486048	41889720	52987156	29775532	37987936	50038048	57005812	46985224	59331676	37384676	31988394	39204100	53784536	22743980	43806560	56622728	35342712	40817464	57879592	48820048	36961168	60550032	52244308	22298116	78505320	103089144	74845520	79948784	36586332	24137618	33049940	27743666	29937108	44132488	38735964	30891204
P08603	IDVHLVPDR	y4	48560944	58411420	37789052	66235388	17731902	50541976	53203216	84261656	46624128	42219236	31641606	37974460	27222002	35300064	20946934	26448038	32732418	39473500	32162390	39085184	25117852	20918858	26939956	36762276	15836843	29520750	39062584	22338378	27202936	39193620	32372578	25612390	41585924	36118016	14628272	52256404	68482048	50224032	53757316	24037694	15993578	22085746	18484006	19648638	28864306	25692922	21430560
P08603	IDVHLVPDR	y3	35315408	42681768	24691020	47888344	12860902	36778192	39229512	60045984	33720884	30912736	22059118	27164544	19976070	26129478	14686664	18186758	24106830	27644646	22130446	27590882	16452645	15493648	18332098	25715708	10641864	19962086	26915138	15349068	19622650	28027224	23279562	17111468	28337168	25322482	11070946	38192192	48054264	36188364	37796464	16364969	11252905	15320678	12959511	13347231	19957838	18912686	14820409
P08603	EEYGHSEVVEYYCNPR	y7	832040	1154462	1541648	2135472	166287	1002876	810422	1871499	1313362	1535043	982902	1034641	1435430	1258312	609186	1229438	1295384	883797	661818	1215677	958271	960857	926065	1141623	392352	611013	841344	403524	1214013	1084318	876508	1629135	5138120	1935383	286135	1569756	1434324	1205747	729198	705442	208946	1530762	638650	682170	1037306	1241143	1284338
P08603	EEYGHSEVVEYYCNPR	y6	2990097	2174003	2027661	2914368	453558	1326246	1240437	3441378	1772612	2581257	1803801	1497972	2397584	1720640	633170	2330531	2263984	1866900	1660127	1682529	1545350	2135329	1280213	3373360	1108554	1611368	2279556	929258	2289577	2227819	952462	3077383	8079149	2776509	518744	2425535	1905254	2406330	1097017	424351	1511564	2108001	894207	2565902	1728912	2123128	1888393
P08603	EEYGHSEVVEYYCNPR	y5	2352275	3408442	3679550	4743534	1175889	2304736	2112828	5512128	3403976	3070054	3228746	3015401	3440574	3460349	1951529	4341714	3388588	2520486	2636288	3376150	3020608	2689031	3628573	2920324	1833646	2942089	2374059	2296994	3347278	4745816	3548223	5458646	14329745	4189117	485272	3762306	4248810	3706375	2478532	558641	1784763	3697028	1995511	2406639	2705913	3655362	4069207
P08603	EEYGHSEVVEYYCNPR	y4	2460801	3643843	4132229	5383953	1176213	2688077	2497490	5286637	4527099	4275049	3342935	3309573	3919541	3143725	2275814	5268666	3947863	3644374	3545420	3714137	3599771	3012289	3966694	3702111	1777906	3422638	2833955	2662726	3913212	5809289	4358587	6667400	18151420	4787585	1026504	4977296	5257020	4434962	3681616	0	2342010	4495855	2039527	2699516	2992869	3466612	4036062
P08603	EEYGHSEVVEYYCNPR	y3	728018	795117	1484390	1218956	274414	762131	776607	1353470	1463115	1311102	1045776	790227	904356	605833	769904	1263739	1236752	1050992	891399	1262562	830442	1022943	1291445	973832	348472	807089	838217	915905	1191774	1820989	1400329	1840516	5552904	1429420	72769	1394730	1911765	1423192	938474	17040	515667	1309817	673315	658867	1015472	827129	1093803
P08603	SITCIHGVWTQLPQCVAIDK	y9	3672934	4163379	3776620	8195876	3274864	3115554	3948743	5091959	5140201	1160298	3631051	3172185	4226104	2862149	3042358	4127270	6181749	4430921	2394091	5109542	915774	630551	3611507	3695994	125621	2687404	1212842	2322706	1347103	2893393	337218	2593603	4233117	3648240	0	4470879	6687243	4160682	3614221	511595	297134	2550681	2259083	1917206	2577274	2456298	2931538
P08603	SITCIHGVWTQLPQCVAIDK	y8	37138748	42446820	51568420	93773680	40050108	36596960	48712104	62014244	53274292	17053278	38433356	34286768	46238728	38550400	25524514	36717172	69352416	47261996	24254750	45491720	13806889	8169193	38661524	27615850	1390183	35298452	14634407	26879836	17379026	30301624	7839032	27436728	47184184	44470832	105683	57924100	69850872	51667648	46960852	5969785	2598288	27238864	22398262	20760000	31158660	28257642	34267196
P08603	SITCIHGVWTQLPQCVAIDK	y7	3211875	4273189	1330714	4625456	3524502	1585184	2172531	3708476	3218613	979734	3010195	2718149	2075549	1703796	1897476	4058676	4543852	4177312	1112775	7015106	759220	790930	3392709	7563896	58180	1460537	955997	1222897	952906	3236447	547801	2174534	4131097	2446767	386572	2307833	4577170	2138768	2014575	575307	74120	2273337	1693762	1729090	1903019	1481563	2360564
P08603	SITCIHGVWTQLPQCVAIDK	y6	7548458	8721992	9745291	19028776	8119580	7407283	10093633	13255524	11029421	3329854	9118999	7367312	10046410	7831756	4955302	7874832	15181527	10437540	5475078	10503967	2722680	1637044	8250824	5888248	249937	7553538	3521982	6143424	4163885	7466719	2015374	5584492	10685042	10145685	24852	12694265	14206370	11102931	9818845	1121303	783726	5928923	4943221	4463190	6718329	6292746	7602028
P08603	SITCIHGVWTQLPQCVAIDK	y5	3376654	2897834	3550637	7971478	2793458	2479953	3910037	5169578	4631765	1206514	3725848	2963821	3911889	3015270	1804206	3460944	6353861	3999948	2375276	3935088	861782	700674	3292825	1855824	50570	3244367	813591	2413459	927403	2840415	781374	2356552	4175367	3942230	0	5583874	5663559	4156570	3392669	349129	405185	2646149	1775731	1932008	2354898	2507308	3061447
P08603	SITCIHGVWTQLPQCVAIDK	y4	7254024	8851842	7125243	19818434	7268058	6529323	9470020	13082538	10394475	3368240	8195710	7333527	9533827	6901188	4520589	8033887	15267257	9359662	5325000	11300222	2485006	1773888	7278367	6709903	170068	7971077	3004144	4882978	3666446	7368163	1418919	5808020	10378828	9103235	56989	10971734	15544874	11702853	10061827	773386	115984	6140020	4533452	4474950	6979992	6241183	7868759
P08603	SITCIHGVWTQLPQCVAIDK	y3	4344317	5475791	3907919	11163151	3107281	2913463	4857275	5925526	5773119	1024351	4722541	2707804	4526912	3334003	1960261	4116776	7498923	5777333	2853370	5444051	1534134	825793	3857596	3596337	254115	3949723	1520516	3041231	1153938	3615649	1150377	2820384	5361784	4468849	143808	6605627	7805568	5522687	4333589	353371	69526	3218703	2512013	2483819	3153004	2799170	3832221
P08603	SSNLIILEEHLK	y9	2427234	4239831	2883003	4898064	367918	3786800	4155946	4611781	2982300	1444816	2293361	2124128	2204475	2667611	615998	1299429	2600769	2303403	1274939	5016816	1028454	754725	1580597	2338394	224075	2350296	1259084	1422993	1612921	2980590	1466031	2283092	1110564	1836607	93864	3216985	2540912	4684714	4274893	0	10711	1377683	1081828	1906517	1316488	2130147	1216804
P08603	SSNLIILEEHLK	y8	18940888	30373760	22697332	38215184	5042931	26035608	27918812	33082714	22434034	14191293	16783826	18027726	17690764	19844706	4666504	11269359	19891090	17645638	13802516	36435212	8445059	5121340	12923863	19296638	0	17300242	11415134	11720533	13071107	21041494	11612105	17079706	11700886	12924144	0	23703398	23116674	30855358	30347250	563255	2083456	10094925	8622683	12535755	12967582	17689352	10023057
P08603	SSNLIILEEHLK	y7	39127988	62373448	47200396	73980648	9475776	50959516	56067276	64611808	43904288	29511418	34808276	37678776	37556016	39000084	10252249	22751552	42109440	37566564	26638950	70847608	18533512	11190487	26940554	37816100	626758	35905112	25090634	24345400	27383580	41660476	22058180	34775772	25649808	27249258	128295	49374200	47637332	59420516	59757696	1400648	4551325	22041226	16340360	28073120	28083638	33664000	22549142
P08603	SSNLIILEEHLK	y6	21295894	32304560	24497412	39905920	4805688	27363592	29406418	34545504	24448474	15630929	18380278	20303940	19240976	20708152	4892027	13055984	22977638	20152066	14819034	37885076	9026410	6505362	14113847	21132638	169804	19127232	14014957	12892302	14264968	23428332	11564009	18614380	14358555	14107838	45726	26411050	25802638	32026930	30883522	1041552	1899646	12138615	9133046	14807732	15779912	18829802	11628525
P08603	SSNLIILEEHLK	y5	10587592	14668223	12382086	18933976	2352629	12925952	14674754	17701734	11803490	7798163	9852930	9955969	9199870	9893160	2422628	5726719	11562026	9459715	7428391	18112260	4480828	3349539	6651323	10409789	138296	9583488	7473516	6851994	6321944	10380473	5623915	9996760	6498560	7154981	4118	13319956	10909799	16387967	15093251	218477	1210719	6131642	4227161	8086555	8110471	8511172	6327209
P08603	SSNLIILEEHLK	y4	7192229	14149858	8786715	16323605	1787950	11040268	11231559	14329754	9402244	6181846	7359505	8105287	7243867	8224011	1085458	4300156	7847616	8356279	5353989	15436748	3237861	1972507	5467087	8473619	358936	8001175	4946371	5063159	5608021	9146091	5167840	8014099	3660830	5955852	28973	9718534	8128141	13803553	12729727	42828	1308354	4838276	3426664	6095989	6003679	7880971	5161735
P08603	SSNLIILEEHLK	y3	11646506	22732082	15567388	26711216	2655641	17530168	20005922	23190444	16587018	11298166	12823431	13588591	12777578	13329156	2659585	7587130	15524274	13376355	9182630	24002762	5782664	4645934	9508390	14557208	0	11801643	9181304	8252651	9447594	17330358	8045542	12615629	10071397	9115749	6346	17118498	18725780	22713600	22355826	24014	1477728	8149022	5833219	10540006	10552838	11814434	9130135
P08603	EFDHNSNIR	y7	2650534	3720483	1628470	1707244	1402412	789267	1282059	2762917	3911832	4734309	1947912	3606955	966728	919209	2397273	2954206	1060236	1523844	1514573	1199158	1495033	3377682	2973671	1028710	2607891	1096127	696817	590290	2111267	1167371	4973250	2007636	13746671	3223806	2755771	1448528	2825520	2353591	2709871	2123668	5320389	1553572	1487682	877316	1927063	1692072	431657
P08603	EFDHNSNIR	y6	3030753	4517844	1544318	1707340	1399256	519175	1562960	3128183	3627428	4924404	2450346	4752589	1222366	886517	2881181	3760546	726520	1938452	2344622	1194008	1942360	5031043	2428992	1349046	2442657	1698510	802422	1515747	2226043	2189007	7300388	2884605	16093714	3864379	3073216	2044270	3668655	1913389	2563750	0	7111572	1935543	1410888	1313584	2298145	1906361	624873
P08603	EFDHNSNIR	y5	8820539	12534228	5132366	6847097	5080471	3058127	4784213	10046308	14731699	16384504	6662834	12030927	4068777	3454446	8156102	11168964	4749861	6209655	6385002	4738029	6252928	12365192	11297417	4037919	9287999	4629209	3000003	2906102	7575350	5895378	18662162	7325694	50986052	11194764	9947531	5742020	11347229	6835813	9827563	6982996	21642770	6069724	5807610	3244453	7808965	6372823	2572508
P08603	EFDHNSNIR	y4	4531162	6085834	2465183	3146633	2651613	1289671	2523323	4825889	7329931	7865836	3130384	5522346	2177933	1655346	3818412	5220777	2331630	2764270	2826066	2127806	3224837	5812397	5806288	1787783	4385749	2326631	1633544	1438372	3862874	2618607	8879539	3609323	24049342	5134922	4751641	2382580	5873565	3887674	5241908	3350785	10224147	3283836	2521417	1544583	3910369	3232494	1282991
P08603	EFDHNSNIR	y3	922042	1121677	426809	331046	447809	256813	220133	877808	1289779	1614586	672790	1114395	283775	167661	655699	832331	296566	319303	476049	418111	479922	1103170	1114856	318001	873360	398902	273288	153750	760094	594748	1743174	695935	4672666	1029692	959616	420789	902733	722636	932192	609566	1931275	444773	448635	337183	614486	541312	99143
P08603	VSVLCQENYLIQEGEEITCK	y10	1723692	1768789	2594148	1264310	7909	2067053	1543268	1601769	2735400	3079814	2274379	1377038	3269935	2306016	709534	1454507	2049576	1352739	967218	1840259	1869067	0	1279428	1255586	81741	1993142	947199	2175116	1656543	2198354	1315423	1046777	1853988	3611251	468982	2915317	3052765	3148184	1143537	0	81912	1839112	2253061	1673892	1635318	1265500	1315667
P08603	VSVLCQENYLIQEGEEITCK	y9	4017386	4625398	6740186	5490377	18040	4710812	4609582	4435008	5829577	8379829	5268181	3966088	7312959	6321016	2446154	4215208	5058753	4174494	3454145	4489292	4898277	54724	4224825	3338605	0	4907318	2148488	4768336	3932623	5547594	3657464	3493408	4861534	8810170	0	8048787	7172161	7778018	3837305	30867	122656	4558913	6137079	4227601	4343658	3255665	4564242
P08603	VSVLCQENYLIQEGEEITCK	y8	3381070	3987268	4733402	4039843	193433	3809912	3532388	3849766	5031699	5416773	4222203	3544642	5535771	5237152	2189488	3460232	4757389	3713910	2798603	4172526	4516154	12969	2938312	2757946	0	4258702	2163396	4095726	3379305	4652094	3255663	2840100	4571727	7676410	52563	6275055	5803332	6322501	2760288	317640	0	4630553	4632220	3381226	3645361	3059379	4034813
P08603	VSVLCQENYLIQEGEEITCK	y7	6060938	7517687	8993801	8369436	177918	6877690	7345744	7437798	8422664	12609940	7767148	7618950	10091171	8645032	4341588	7083834	8854839	8412683	6194342	7754118	7883184	327685	6305147	5485071	1092957	8836280	4262944	7766220	6457077	8916042	5049681	6075170	9506584	15813619	54396	12392816	10784374	12208100	6374960	301908	40060	8944598	8104192	6247978	6630292	5867866	8514599
P08603	VSVLCQENYLIQEGEEITCK	y5	2980583	3215210	4065421	3143656	77560	1628081	2657183	3610918	3788579	5366336	2410508	2014367	4623900	3544417	1632559	2889306	3504399	3578366	2296109	3227293	3349933	125150	2625828	2028384	68942	3783130	2129474	3351990	2471702	4024491	2839000	2441583	3643991	7016333	35316	4873882	4316766	5145092	2444753	128141	91744	3814913	3385091	2290707	2906919	2568839	3281969
P08603	VSVLCQENYLIQEGEEITCK	y4	3037000	3897460	4928234	4577014	36781	3835874	3613142	3596624	4554775	7043594	3694931	3964938	4654556	4313565	1676586	4149299	5190325	4317271	3525253	4179559	3482879	99979	3670884	3026367	0	4511689	1957371	3598667	3613131	4406102	3393356	2505604	4868202	8557509	4609	6335507	5849227	6373898	2893923	102889	14714	4755805	4461215	3558539	3541414	1671906	4706951
P08603	VSVLCQENYLIQEGEEITCK	y3	11525525	14130580	16913818	16775980	425114	12141547	12783303	13844959	11776700	22968460	13389231	13131328	14463245	15683355	4705884	12212094	16924278	15423074	10973550	15014719	12961976	288260	13076565	10353044	52298	15399412	7939311	14063634	11442281	16877018	8542684	12437639	18644144	31016910	134261	22181250	20955516	22694420	11488001	672830	0	15959062	14522567	12209399	11542229	9177351	15632229
P08603	WQSIPLCVEK	y8	13476541	1194918	7619771	38122840	16217	22184438	29713722	483445	38005492	3068341	313327	20930752	16802168	14698329	138851	258169	18766840	1121131	11304609	13010811	14875193	414711	556353	1604882	53416	23345348	9736761	16208737	12250100	30334038	11278458	1046890	49587748	21547936	50484	63334880	85327392	56987032	55147452	18269902	4209109	309633	9017249	15094574	21468084	21549918	22490594
P08603	WQSIPLCVEK	y7	2896571	69388	1863610	9417566	47298	5580126	7172493	98275	9580405	802457	18158	4934974	4034341	3696892	40266	0	4395241	0	2854153	2990754	2925114	210307	5074	273751	32108	5561956	2610541	3893298	2832552	7490088	2563107	57122	12847641	4959063	258958	14956193	21421974	12667512	13541221	4673995	1054435	57371	2882508	3742881	6182614	5938049	5800322
P08603	WQSIPLCVEK	y6	33130556	5224921	15987222	104911368	0	57634256	79642312	2018729	105203136	7808851	615173	59169368	48579716	41110324	583586	1275067	52520600	2005490	31730632	35124796	40265644	1426016	830528	6348205	271071	66113252	29750874	45417104	35105492	89648288	31937820	3966596	158708240	60643016	473604	167360064	228677808	148571632	144263104	47238548	11717191	951077	28529406	44661456	65022620	61808680	70683600
P08603	WQSIPLCVEK	y5	1035410	63565	552970	4493979	80673	2336771	3208037	1678516	4601181	115746	141633	2282264	2260248	1660768	70533	42396	2173213	3218	1495698	1039977	1715539	97573	2791	129014	0	2871933	1244236	2086251	1569879	4529829	1447124	33124	7707673	2774597	49463	7494265	9996474	6668933	6766597	1686297	438941	5332	978890	2078099	3021525	2522408	2889190
P08603	WQSIPLCVEK	y4	6770470	702717	3439755	22588882	0	11644159	16112440	441310	22123142	1728545	98563	12690080	10932897	9111865	106158	151694	11866223	294172	7049211	7710208	8950045	314221	461902	1200364	36383	14238614	6531743	10830714	8043995	20034150	6353824	369030	37411892	12455221	1667	35281840	48012704	31418622	31226802	9242490	2218189	180171	6617777	10348438	15536097	13930639	16872504
P08603	WQSIPLCVEK	y3	3468355	546838	1390730	12200929	447734	5229378	8771041	1781548	11329748	822461	270405	6965027	5098231	4299984	0	104742	5572351	21	2870622	4087465	4284027	228929	115517	449672	23565	6980140	2721042	4266813	3832742	9674864	3448882	742766	18809762	6145767	196952	18205884	23781928	15058962	16180974	4010320	1041410	56740	3515065	5126865	6811314	7092398	7910067
P08603	SSQESYAHGTK	y8	446834	397141	168175	424430	490154	89783	216244	877078	768374	968664	213307	512496	260132	115830	1449190	47095	724075	18220	1284503	286948	1997484	291717	1555952	296439	638552	90489	664040	212980	348421	707476	699187	255030	3405677	639423	1251383	486969	0	0	541162	514883	674419	796537	142303	243395	404609	514407	129827
P08603	SSQESYAHGTK	y7	603651	377431	210925	541564	586459	112298	296380	1014670	944109	1054367	244042	620513	381134	207611	1649068	59302	713323	32048	1375396	349810	2214265	479476	1648273	380974	860001	78126	703648	215290	454929	776380	964871	231194	4171831	845716	1284607	617781	21000	50201	542754	811153	680593	857155	123573	262230	365347	629137	156930
P08603	SSQESYAHGTK	y6	241935	94087	52059	159838	176901	67744	48951	324288	295296	169278	77257	100295	109884	69373	577257	47130	226515	49082	526048	100533	910734	134972	645697	175179	547857	14421	187941	67376	70833	229336	332299	51889	1450989	181778	604087	231608	13744	0	124752	594239	348517	264778	7109	55707	174376	215518	12522
P08603	SSQESYAHGTK	y5	179488	178978	105717	233100	198687	63883	124214	418411	405473	402011	149651	239820	200404	124748	674902	60008	288614	14278	699865	149318	1024428	246515	691138	183817	458074	0	200574	67520	160323	343582	532496	120563	1921048	291458	593255	304756	30232	2376	245747	259111	189447	397800	37147	163972	123010	284348	57650
P08603	SSQESYAHGTK	y4	91968	88838	9928	82	7445	176505	231776	676644	440747	562637	656189	195881	91283	375234	1263461	202626	0	103574	615309	132775	1275182	257452	1025490	267738	551080	7904	389145	71951	272204	574031	230503	109367	2669217	404594	740209	181224	255491	56323	462697	573208	486734	356015	18474	6804	118044	444242	0
P08603	SSQESYAHGTK	y3	331922	97679	94807	3509	325093	0	133447	1624753	653219	843860	185253	351533	0	210850	1273337	58282	361185	456985	726537	102995	1790589	543499	2053246	461847	695130	117797	101613	41041	120982	2437217	725809	11709	3262677	407227	960240	21388	18383	842	1954115	439693	516267	379272	43100	936514	60389	581725	138936
P08603	LSYTCEGGFR	y8	52582548	64888956	40883744	39434936	33240356	31952790	23684660	35268728	57760824	53108152	36434308	29446520	36512636	26172724	25386586	25207964	45439516	36942020	41580592	27576828	53853096	47847864	46267556	56077548	30746826	31279994	32309000	31564256	26953664	40165904	27637644	38951992	81604680	42556608	32886210	82929312	104452752	75342688	62272064	42792388	31044230	38141904	23892276	39546988	34832828	34032756	24662314
P08603	LSYTCEGGFR	y7	111030144	122545992	88783360	82745088	73134504	66287740	51906884	74520688	114980928	106668104	78710144	64000124	75236160	59831740	56820028	56585832	94768816	74396520	84184056	60076932	118102256	103846264	103052040	111800776	66384052	67057980	64483120	67032916	56149444	91689176	61293984	84361656	174928704	91525624	63495880	160696640	211934992	146468128	130107368	84036568	68072696	81998792	48355920	79502168	71813608	67194616	53384032
P08603	LSYTCEGGFR	y6	102955832	110452272	80462040	76914376	64714412	59311612	48082836	68688912	100338336	94454536	70543624	56730668	68902024	53479232	51995472	52316708	87267248	66445772	76266136	54676384	103868848	93232200	93489632	97156600	61367288	61833044	57664016	60806908	49333496	83150968	55731916	75648832	157170400	84793408	55689476	143140000	195782016	127277168	114751024	74562656	63082160	74076888	41325096	68654744	62036940	59757208	49226364
P08603	LSYTCEGGFR	y5	49036688	53001708	39633508	37400604	31906446	30248566	22890100	34141584	50015360	46000876	36398064	28847004	34328252	27144778	25081346	27071802	41575604	33228642	36283164	27270150	51706328	44804936	46487612	45675964	28733916	30481842	28701348	30454734	23950274	41097000	27379764	37015348	77795960	40482616	26081734	65815964	91484048	61143492	56043008	36435108	30501774	36775124	20428634	32741164	30444450	27670848	24855072
P08603	LSYTCEGGFR	y4	70090968	77972656	57723248	56214624	47269376	42190288	32202316	47655560	72972888	65270124	52332504	40405140	51609156	36830708	36676380	39293576	63116656	49238276	51671548	37581164	73801520	63483996	67187920	63499080	41363072	40929968	40540928	40307848	35801008	58132116	40706980	54409488	115773056	60292960	36391404	96820456	132387288	89842112	80182464	50416696	44221532	51729404	30933218	48695772	46126968	40416876	34041348
P08603	LSYTCEGGFR	y3	8204233	10584355	7691940	8019952	6530619	5522485	4388150	6441044	9308053	9499998	7185095	5738629	7883714	5572994	4985806	5397269	8254683	7015298	7292865	5179898	9120931	9037914	9279687	8687903	5009070	5743092	5505253	5491417	4806545	7327714	5612876	6543935	14357421	7680595	4423641	13819683	18272722	11614720	10935689	7302715	5584828	7715780	3220545	6407070	5972329	5914280	4343651
P08603	WSSPPQCEGLPCK	y11	996392	17225	44689	3428813	59818	1652155	1028184	15105	2493033	146944	0	1521535	1950447	1857650	68212	21775	1720931	34366	791536	333604	432838	56689	62110	10825	9036	981412	203397	841307	191822	1257777	95650	38859	2611719	1138810	0	2386299	2920442	1860079	1140455	1135211	98994	0	491123	725421	1107480	770163	1313052
P08603	WSSPPQCEGLPCK	y10	5171470	476351	97244	14044211	153564	6586479	5333729	74580	9660494	1722049	0	6532747	8978695	7556623	91182	46724	7131726	58220	4290805	2138697	3491561	150877	93574	27128	24465	4290267	1728647	4323190	2070995	5754439	1939016	84447	11472156	5750859	0	10269216	12955135	7618441	5906386	5523674	1672867	19381	3281832	3135322	4840744	4516784	6715913
P08603	WSSPPQCEGLPCK	y9	8005347	1049885	7714	20174718	152385	9644368	8071645	57037	15404810	2627539	0	9629795	13545298	11775576	91265	35085	10831608	56827	6576904	4270471	5968752	148746	70949	27525	19233	7033776	2942125	6903015	3200273	8997254	2991188	35338	18956280	10077324	0	16024694	20234174	11883171	10456196	9160809	3010160	1712	4777059	5450459	7145707	7346923	10344748
P08603	WSSPPQCEGLPCK	y7	2466558	44542	22951	7022061	54037	3647737	2821826	24171	6217189	714244	0	2784094	4338865	3713015	50435	62677	4038911	24350	2034247	966276	1694685	103923	43121	0	11724	2119343	587399	2697668	843463	3037049	925977	33220	7065514	2483889	4039073	5419752	4248303	3734895	3492208	2429883	796939	0	1523198	1799099	3073331	2530780	2727559
P08603	WSSPPQCEGLPCK	y6	1280846	19505	123626	1614512	19347	905150	669060	65413	1174134	165690	17856	1799114	667016	1527433	125962	1124	1434562	0	801412	1670587	807489	29918	40622	6967	4222	816581	254042	1026456	225544	748027	349315	25122	73713	2060213	3135	673300	998286	558797	397188	1336579	340996	24128	141180	594186	247377	1131201	1797292
P08603	WSSPPQCEGLPCK	y5	2826169	376263	281234	8982567	37574	4108232	3000415	529805	6606995	1107591	1239512	3260338	4866758	3863149	31273	854181	3951694	67218	2917067	692792	2493569	555845	94144	88428	9909	2989225	619993	3082987	1217661	3875923	1456053	0	8924239	4278633	30500	7535425	8234959	4405084	4959735	4424255	1376800	0	1973673	2131245	3326687	3028708	3593494
P08603	WSSPPQCEGLPCK	y3	37983692	5277292	2913620	96579576	693587	45565056	37746920	276891	78668920	12381585	0	43060840	60619740	51983708	675231	262436	52568960	372428	31777730	19052374	28419472	528570	570529	88944	95579	36324904	12114106	37940496	15883687	51377348	16821906	0	108160936	55042548	66222	82917064	108324472	63374448	52022040	43843024	14432554	1311078	19857026	24891566	39157204	38820436	45385652
P08603	CFEGFGIDGPAIAK	y12	2941916	3157358	3049384	2830656	2704304	2974469	1752674	3530124	2068903	2984157	2446634	2761487	4174251	2558688	3263150	1492821	3641669	2519543	3163746	2985131	2792469	4395147	2470494	1078387	3683039	4123906	977371	3792646	1100028	2362580	1397252	1269302	4398731	1898251	0	5593735	2669555	3589116	2639104	3952104	758636	1441235	1075675	1009165	2148273	2014927	1714905
P08603	CFEGFGIDGPAIAK	y11	5466361	5582055	5466815	5150061	4625264	4586530	3274820	6120068	4337585	5629210	4475366	4749178	7414497	4574166	5729437	3928549	6395898	5020647	5131834	5074118	4539023	10129673	4206956	2138958	6512883	6527903	2119401	6066563	1966644	3588268	3128928	3114822	9170639	4807386	57528	9632475	4555077	6232842	4290183	7326277	1486604	2895293	2585519	1804271	3781515	3282769	2967970
P08603	CFEGFGIDGPAIAK	y9	8821790	9320414	8277408	8917161	8824263	7171077	4895167	10624355	6577589	9377126	7568800	7663030	11956678	7683574	10157811	6120189	11086988	8956908	8593738	9032414	7391914	22464002	6398275	3865899	11400024	10089951	3197010	8667799	3071142	6294102	5876192	5705769	15704064	9734031	1590	15601783	10792453	10608362	5962643	12972888	3121194	4291789	3504752	3110490	6596959	5076117	4401862
P08603	CFEGFGIDGPAIAK	y8	745347	1002867	1266345	1386323	1775721	797206	522370	1520325	852112	1460962	1171977	1972829	1211603	855017	1259676	1634363	1659219	1572011	1478276	1516243	1072480	2916552	1020918	409617	1357096	1878114	1740	1045603	207167	249519	1084239	286675	2425013	990353	18240	2320157	1698341	1362915	250898	1695511	233282	187775	451925	599781	502572	1001561	604400
P08603	CFEGFGIDGPAIAK	y7	5902224	6532595	6359233	6325472	6921114	5244030	3441971	7406330	5217244	5693915	5143849	4797479	8201759	5200526	6677762	4357473	7763199	5866935	7826573	6313423	5036150	15785189	3897988	2256369	7328879	7881674	2345881	6813418	2185400	4775040	4222876	3512228	12178260	6380524	47649	11401691	7736343	6774910	4080307	8449335	2109420	2960060	2752475	2219131	4526473	3285588	3265560
P08603	CFEGFGIDGPAIAK	y6	11346340	11993285	12889687	12166667	10429834	9547336	7163673	14722041	9819453	12168802	11166504	10638926	16948166	10152657	12374476	9001446	14598577	12134299	11939205	12938610	9067069	23747906	9168322	5218358	13647871	14400171	4396286	11972631	4377873	9593612	8063534	7936828	25172314	12278948	10944	21666282	15886590	14494584	8402539	16139080	3922401	6159742	5986099	4446694	8968397	7023105	7167702
P08603	CFEGFGIDGPAIAK	y5	2236342	2687509	2601796	2677384	3141390	1995342	1342554	3203748	2002281	2696073	2378316	2313982	3685539	2225837	1859259	1928657	3366450	2642217	2568433	2785855	1701477	4409370	1920948	1080623	2756747	3026342	789146	2584672	968324	2117990	1721558	1759609	6074594	2728723	0	4406896	3656143	3196414	1902428	3081589	477360	1446645	1343108	1205067	2010879	1386956	1468616
P08603	AGEQVTYTCATYYK	y10	494225	546415	420851	1036092	270502	527202	791182	724800	875324	954239	364891	455354	575963	359741	520689	54440	889548	397290	994983	231316	690516	470247	391062	311599	305060	491833	301880	222203	398675	237307	18822	59835	50028	469021	385246	1390603	1334446	1029513	577171	258221	264963	203904	106819	184780	502518	762034	91230
P08603	AGEQVTYTCATYYK	y9	2316830	2458851	2265896	4491955	1843650	2164044	3230292	3352510	3610192	3253562	1823854	2453424	2537519	1832690	1992615	768306	3241606	1791923	3499899	1291752	2641654	2000602	1911501	1546548	1206554	1997498	1598672	1908236	1839254	1096762	250590	797015	1211671	2397438	1597196	4970786	4949869	4172932	2877935	1610430	1329681	1365264	778969	1478719	2111727	2946958	866782
P08603	AGEQVTYTCATYYK	y8	875577	1253192	924347	2207216	646759	1126655	1400878	1646029	1604695	1456846	830053	1050941	1201087	914178	874718	256348	1661745	1032384	1750763	593755	1476993	950646	964761	603418	478124	792333	896631	762685	849038	537081	151474	518766	758469	937299	802455	2675406	2286498	1900126	1327856	760118	664509	590263	310399	540086	910310	1224960	436553
P08603	AGEQVTYTCATYYK	y7	1298967	1822800	1291799	2492730	1151937	1135588	1868965	1958977	1895110	1579210	1527258	1329249	1336988	961453	989072	420741	2336258	1449021	2241180	881988	1675441	1335485	1630217	901604	810520	1036813	1050072	1091634	972107	463245	161565	433286	661222	1385718	714562	2890901	2909837	2406937	1982504	936652	817347	1076387	400443	779230	945441	1700351	653948
P08603	AGEQVTYTCATYYK	y6	307631	59001	234018	1293793	212859	477370	639491	152405	594673	871553	273275	744949	764755	827233	301599	9097	794793	1188244	1224302	159899	579354	620214	648596	61011	208446	405277	263415	252814	406492	333535	0	155076	698992	1383933	220292	634426	1289135	807875	226215	341483	155032	308803	305353	197456	433270	277833	405724
P08603	AGEQVTYTCATYYK	y4	719574	560452	463938	1654447	223533	738492	925611	395268	1078589	802074	916709	685162	929075	785153	343826	219774	1210576	441838	786153	595063	955981	56168	587419	165269	309361	581640	256302	31159	537607	60764	0	116144	92591	619838	0	1563195	1973082	858139	220576	863521	635841	254391	566494	372967	559841	666194	79141
P08603	AGEQVTYTCATYYK	y3	710335	684286	220808	1808889	408718	375121	1008848	1010183	867200	905248	568219	973521	1113007	962883	470955	195625	938739	763180	1374477	676352	1064769	606751	980285	356921	320376	422877	521450	272925	602551	185790	98245	7377	92790	1062548	237916	1905865	2027425	1511459	802503	767515	422563	456367	550729	497131	504812	676056	748176
P08603	EIMENYNIALR	y9	4610612	7938631	19747230	9202913	707368	10658578	12137961	8422144	13809241	2779989	4241440	8928767	5185332	4124522	1157591	2940360	8685472	4206136	2719884	3464030	1171650	920540	3025930	12344549	2317060	2852122	4047666	1990386	5512844	3560736	2473443	3850387	4581675	4223633	36088	12959241	14923802	6375053	10702953	2778140	10961	6357394	2355045	5693638	3596608	8131610	2522324
P08603	EIMENYNIALR	y8	4987457	8619222	22049954	9950191	796207	12026180	13874700	10027544	15028350	3283983	5030983	10070131	5931908	4475390	1606070	4211990	9227509	4858206	3379399	3917973	1267527	1151215	3636382	13534556	3086168	3394967	4557446	2105938	6537936	5284466	2402385	4754015	5430493	4854598	140616	15443613	18074230	6395259	14057689	3859467	246393	7088522	2663806	6943188	3703221	9423229	2896237
P08603	EIMENYNIALR	y7	6200860	11208004	28414168	13629632	845484	15423302	18437390	14054639	20562542	3716007	6441561	13747702	7390897	5572423	1757607	4646536	11289258	6565912	4802270	5283150	1923913	1756305	4499469	17060342	2827052	4831124	6476643	3556932	9382461	5573165	4165508	6248154	7107659	5856545	14460	18991324	23749048	10848065	18404480	4745013	256948	8208963	3538391	8859854	5399471	12648527	3367162
[truncated: 673 more rows]
[truncated: 85 more columns]
