# Supplementary material for: Complement pathway changes at age 12 are associated with psychotic experiences at age 18 in a longitudinal population-based study: evidence for a role of stress
Source: Mol Psychiatry. 2019 Jan 11;26(2):524–33. doi: 10.1038/s41380-018-0306-z (PMC6906256; doi:10.1038/s41380-018-0306-z)
Supplement: Supplementary file 6 — Supplementary Table 3 [file 41380_2018_306_MOESM6_ESM.xlsx]

## Sheet: Sheet1
Supplementary Table 3: Twenty-two complement proteins were identified in mice that underwent chronic social defeat stress. Eleven complement proteins were differentially expressed following FDR adjustment, of which seven were up- and four were downregulated.
Protein ID	protein name	gene name	FC	p-value	FDR
P06909	Complement factor H	Cfh	1.22089	1.27404e-07	2.54e-06
Q61129	Complement factor I	Cfi	1.16857	5.47547e-07	5.48e-06
P06683	Complement component C9	C9	-1.20236	1.26145e-05	8.40967e-05
Q9DAC2	Complement component C8 gamma chain	C8g	-1.25279	4.67442e-05	0.000233721
P06684	Complement C5	C5	1.11042	0.000377142	0.00150857
P08607	C4b-binding protein	C4bpa;C4bp	1.58367	0.00120903	0.00403011
P14106	Complement C1q subcomponent subunit B	C1qb	1.20769	0.00689725	0.0197064
P97290	Plasma protease C1 inhibitor	Serping1	-1.21208	0.00808817	0.0255042
P01029	Complement C4-B	C4b	-1.14062	0.00849624	0.0212406
P01027	Complement C3	C3	1.07768	0.0185348	0.0411884
Q8CG16	Complement C1r-A subcomponent	C1ra;C1rb	1.0683	0.0225164	0.0450328
Q02105	Complement C1q subcomponent subunit C	C1qc	1.25265	0.0387145	0.0703899
P03953	Complement factor D	Cfd	-1.10442	0.0655513	0.109252
P04186	Complement factor B	Gm20547;Cfb	1.02352	0.307781	0.433332
A2A997	Complement component C8 alpha chain	C8a	1.03495	0.324999	0.433332
Q8CG14	Complement C1s-A subcomponent	C1sa;C1s;C1sb	-1.02856	0.362748	0.453435
P21180	Complement C2	C2	-1.03213	0.416503	0.490003
D3YXF5	Complement component C7	C7	-1.02847	0.552817	0.614241
Q06890	Clusterin;Clusterin beta chain;Clusterin alpha chain	Clu	-1.02393	0.593609	0.794902
P29788	Vitronectin	Vtn	-1.01573	0.742892	0.882858
Q91X70	Complement component C6	C6	1.02119	0.757439	0.769515
Q8BH35	Complement component C8 beta chain	C8b	-1.00928	0.769515	0.769515
														FDR
